# Supplementary material for: 5,5,7,12,12,14-Hexamethyl-1,8-bis­(4-nitro­benz­yl)-1,4,8,11-tetra­aza­cyclo­tetra­deca­ne
Source: Acta Crystallogr Sect E Struct Rep Online. 2013 Dec 14;70(Pt 1):o50. doi: 10.1107/S1600536813031164 (PMC3914089; doi:10.1107/S1600536813031164)
Supplement: Supplementary file 1 [file e-70-00o50-sup1.cif]

##############################################################################
#                                                                            #
# This CIF contains the data in a paper accepted for publication in          #
# Acta Crystallographica Section E. It conforms to the requirements of       #
# Notes for Authors for Acta Crystallographica Section E, and has been       #
# peer reviewed under the auspices of the IUCr Commission on Journals.       #
#                                                                            #
# Full details of the Crystallographic Information File format               #
# are given in the paper "The Crystallographic Information File (CIF):       #
# a New Standard Archive File for Crystallography" by S. R. Hall, F. H.      #
# Allen and I. D. Brown [Acta Cryst. (1991), A47, 655-685].                  #
#                                                                            #
# The current version of the core CIF dictionary is obtainable from          #
# ftp://ftp.iucr.org/pub/cif_core.dic.                                       #
#                                                                            #
# Software is freely available for graphical display of the structure(s)     #
# in this CIF. For information consult the CIF software page                 #
# http://www.iucr.org/resources/cif/software.                                #
#                                                                            #
# This file may be used for bona fide research purposes within the           #
# scientific community so long as proper attribution is given to the journal # 
# article from which it was obtained.                                        #
#                                                                            #
##############################################################################
data_I
_audit_creation_method     SHELXL-97
_database_code_depnum_ccdc_archive     'CCDC 972725'
_chemical_name_systematic
;\
5,5,7,12,12,14-Hexamethyl-1,8-bis(4-nitrobenzyl)-1,4,8,11-\
tetraazacyclotetradecane
;
_chemical_name_common     ?
_chemical_formula_moiety     'C30 H46 N6 O4'
_chemical_formula_sum     'C30 H46 N6 O4'
_chemical_formula_iupac     'C30 H46 N6 O4'
_chemical_formula_weight     554.73
_chemical_melting_point     ?
_symmetry_cell_setting     triclinic
_symmetry_space_group_name_H-M     'P -1'
_symmetry_space_group_name_Hall     '-P 1'
loop_
    _symmetry_equiv_pos_as_xyz
    'x, y, z'
    '-x, -y, -z'
_cell_length_a     8.6407(4)
_cell_length_b     9.1433(3)
_cell_length_c     11.0008(5)
_cell_angle_alpha     107.742(2)
_cell_angle_beta     104.898(2)
_cell_angle_gamma     102.372(2)
_cell_volume     758.45(6)
_cell_formula_units_Z     1
_cell_measurement_reflns_used     ?
_cell_measurement_theta_min     0.986
_cell_measurement_theta_max     31.120
_cell_measurement_temperature     273(2)
_exptl_crystal_description     block
_exptl_crystal_colour     colourless
_exptl_crystal_size_max     0.35
_exptl_crystal_size_mid     0.30
_exptl_crystal_size_min     0.25
_exptl_crystal_density_diffrn     1.215
_exptl_crystal_density_meas     ?
_exptl_crystal_density_method     'not measured'
_exptl_crystal_F_000     300
_exptl_absorpt_coefficient_mu     0.082
_exptl_absorpt_correction_type     multi-scan
_exptl_absorpt_process_details     '(SADABS; Bruker, 2004)'
_exptl_absorpt_correction_T_min     0.9719
_exptl_absorpt_correction_T_max     0.9798
_exptl_special_details     ?
_diffrn_ambient_temperature     273(2)
_diffrn_radiation_type     MoK\a
_diffrn_radiation_wavelength     0.71073
_diffrn_radiation_source     'fine-focus sealed tube'
_diffrn_radiation_monochromator     graphite
_diffrn_measurement_device_type     'Bruker Kappa APEXII CCD'
_diffrn_measurement_method     '\w and \f scan'
_diffrn_detector_area_resol_mean     ?
_diffrn_reflns_number     18201
_diffrn_reflns_av_R_equivalents     0.0277
_diffrn_reflns_av_sigmaI/netI     0.0250
_diffrn_reflns_theta_min     2.07
_diffrn_reflns_theta_max     31.12
_diffrn_reflns_theta_full     31.12
_diffrn_measured_fraction_theta_max     0.986
_diffrn_measured_fraction_theta_full     0.986
_diffrn_reflns_limit_h_min     -12
_diffrn_reflns_limit_h_max     12
_diffrn_reflns_limit_k_min     -13
_diffrn_reflns_limit_k_max     11
_diffrn_reflns_limit_l_min     -15
_diffrn_reflns_limit_l_max     15
_diffrn_standards_number     ?
_diffrn_standards_interval_count     ?
_diffrn_standards_interval_time     ?
_diffrn_standards_decay_%     ?
_refine_special_details
;
Refinement of <i>F</i>^2^ against ALL reflections. The weighted <i>R</i>-factor
<i>wR</i> and goodness of fit <i>S</i> are based on <i>F</i>^2^, conventional
<i>R</i>-factors <i>R</i> are based on <i>F</i>, with <i>F</i> set to zero for
negative <i>F</i>^2^. The threshold expression of <i>F</i>^2^ >
\s(<i>F</i>^2^) is used only for calculating <i>R</i>-factors(gt) <i>etc</i>.
and is not relevant to the choice of reflections for refinement.
<i>R</i>-factors based on <i>F</i>^2^ are statistically about twice as large
as those based on <i>F</i>, and <i>R</i>- factors based on ALL data will be
even larger.
;
_reflns_number_total     4819
_reflns_number_gt     3340
_reflns_threshold_expression     I>2sigma(I)
_refine_ls_structure_factor_coef     Fsqd
_refine_ls_matrix_type     full
_refine_ls_R_factor_all     0.0755
_refine_ls_R_factor_gt     0.0506
_refine_ls_wR_factor_gt     0.1575
_refine_ls_wR_factor_ref     0.1848
_refine_ls_goodness_of_fit_ref     0.956
_refine_ls_restrained_S_all     0.956
_refine_ls_number_reflns     4819
_refine_ls_number_parameters     185
_refine_ls_number_restraints     0
_refine_ls_hydrogen_treatment     mixed
_refine_ls_weighting_scheme     calc
_refine_ls_weighting_details
         'calc w=1/[\s^2^(Fo^2^)+(0.1167P)^2^+0.0862P] where P=(Fo^2^+2Fc^2^)/3'
_atom_sites_solution_hydrogens     geom
_atom_sites_solution_primary     direct
_atom_sites_solution_secondary     difmap
_refine_ls_shift/su_max     0.000
_refine_ls_shift/su_mean     0.000
_refine_diff_density_max     0.223
_refine_diff_density_min     -0.218
_refine_ls_extinction_method     none
_refine_ls_extinction_coef     ?
loop_
    _atom_type_symbol
    _atom_type_description
    _atom_type_scat_dispersion_real
    _atom_type_scat_dispersion_imag
    _atom_type_scat_source
    'C' 'C' 0.0033 0.0016
                         'International Tables Vol C Tables 4.2.6.8 and 6.1.1.4'
    'H' 'H' 0.0000 0.0000
                         'International Tables Vol C Tables 4.2.6.8 and 6.1.1.4'
    'N' 'N' 0.0061 0.0033
                         'International Tables Vol C Tables 4.2.6.8 and 6.1.1.4'
    'O' 'O' 0.0106 0.0060
                         'International Tables Vol C Tables 4.2.6.8 and 6.1.1.4'
_computing_data_collection     'APEX2 (Bruker, 2004)'
_computing_cell_refinement     'APEX2 and SAINT (Bruker, 2004)'
_computing_data_reduction     'SAINT and XPREP (Bruker, 2004)'
_computing_structure_solution     'SIR92 (Altomare <i>et al.</i>, 1993)'
_computing_structure_refinement     'SHELXL97 (Sheldrick, 2008)'
_computing_molecular_graphics     'OLEX2 (Dolomanov <i>et al.</i>, 2009)'
_computing_publication_material     'SHELXL97 (Sheldrick, 2008)'
loop_
    _atom_site_type_symbol
    _atom_site_label
    _atom_site_fract_x
    _atom_site_fract_y
    _atom_site_fract_z
    _atom_site_U_iso_or_equiv
    _atom_site_adp_type
    _atom_site_calc_flag
    _atom_site_refinement_flags
    _atom_site_occupancy
    _atom_site_symmetry_multiplicity
    _atom_site_disorder_assembly
    _atom_site_disorder_group
    C C1 0.17573(15) 0.33128(15) 0.19940(12) 0.0405(3) Uani d . 1 1 . .
    H H1 0.1959 0.3975 0.2942 0.049 Uiso calc R 1 1 . .
    C C2 0.26370(18) 0.93648(14) 0.50435(14) 0.0469(3) Uani d . 1 1 . .
    C C3 0.19243(17) 0.89974(15) 0.36661(14) 0.0466(3) Uani d . 1 1 . .
    H H3 0.1203 0.9525 0.3346 0.056 Uiso calc R 1 1 . .
    C C4 0.23154(16) 0.78245(15) 0.27817(13) 0.0431(3) Uani d . 1 1 . .
    H H4 0.1849 0.7554 0.1850 0.052 Uiso calc R 1 1 . .
    C C5 0.33941(14) 0.70422(13) 0.32604(12) 0.0384(3) Uani d . 1 1 . .
    C C6 0.40708(17) 0.74400(16) 0.46470(13) 0.0469(3) Uani d . 1 1 . .
    H H6 0.4791 0.6915 0.4974 0.056 Uiso calc R 1 1 . .
    C C7 0.37823(15) 0.57761(15) 0.22457(13) 0.0441(3) Uani d . 1 1 . .
    H H7A 0.4292 0.6259 0.1712 0.053 Uiso calc R 1 1 . .
    H H7B 0.4584 0.5366 0.2724 0.053 Uiso calc R 1 1 . .
    C C8 0.2822(2) 0.2174(2) 0.20329(19) 0.0615(4) Uani d . 1 1 . .
    H H8A 0.3998 0.2799 0.2438 0.092 Uiso calc R 1 1 . .
    H H8B 0.2596 0.1444 0.1123 0.092 Uiso calc R 1 1 . .
    H H8C 0.2537 0.1565 0.2562 0.092 Uiso calc R 1 1 . .
    C C9 -0.01195(16) 0.23196(14) 0.13605(14) 0.0427(3) Uani d . 1 1 . .
    H H9A -0.0295 0.1501 0.1746 0.051 Uiso calc R 1 1 . .
    H H9B -0.0366 0.1755 0.0396 0.051 Uiso calc R 1 1 . .
    C C10 0.22706(16) 0.36646(14) -0.00178(12) 0.0395(3) Uani d . 1 1 . .
    H H10A 0.1226 0.2776 -0.0545 0.047 Uiso calc R 1 1 . .
    H H10B 0.3190 0.3208 0.0056 0.047 Uiso calc R 1 1 . .
    C C11 0.24794(16) 0.47711(16) -0.07869(14) 0.0439(3) Uani d . 1 1 . .
    H H11A 0.3646 0.5463 -0.0422 0.053 Uiso calc R 1 1 . .
    H H11B 0.2231 0.4118 -0.1735 0.053 Uiso calc R 1 1 . .
    C C12 0.14282(15) 0.68065(14) -0.15082(13) 0.0403(3) Uani d . 1 1 . .
    C C13 0.31661(18) 0.81153(19) -0.08704(18) 0.0604(4) Uani d . 1 1 . .
    H H13A 0.4025 0.7614 -0.0944 0.091 Uiso calc R 1 1 . .
    H H13B 0.3368 0.8705 0.0072 0.091 Uiso calc R 1 1 . .
    H H13C 0.3193 0.8845 -0.1339 0.091 Uiso calc R 1 1 . .
    C C14 0.1105(2) 0.5867(2) -0.30121(15) 0.0606(4) Uani d . 1 1 . .
    H H14A 0.0017 0.5051 -0.3412 0.091 Uiso calc R 1 1 . .
    H H14B 0.1962 0.5363 -0.3088 0.091 Uiso calc R 1 1 . .
    H H14C 0.1135 0.6599 -0.3479 0.091 Uiso calc R 1 1 . .
    C C15 0.36900(19) 0.86074(17) 0.55532(13) 0.0512(3) Uani d . 1 1 . .
    H H15 0.4139 0.8870 0.6485 0.061 Uiso calc R 1 1 . .
    N N1 0.2281(2) 1.06532(16) 0.59985(15) 0.0653(4) Uani d . 1 1 . .
    N N2 0.22416(11) 0.44428(11) 0.13438(9) 0.0347(2) Uani d . 1 1 . .
    N N3 0.13852(12) 0.57798(12) -0.07040(10) 0.0348(2) Uani d . 1 1 . .
    O O1 0.1657(2) 1.15487(16) 0.55712(16) 0.0867(4) Uani d . 1 1 . .
    O O2 0.2633(3) 1.0778(2) 0.71694(15) 0.1117(6) Uani d . 1 1 . .
    H H3A 0.0333(19) 0.5159(18) -0.0954(14) 0.044(4) Uiso d . 1 1 . .
loop_
    _atom_site_aniso_label
    _atom_site_aniso_U_11
    _atom_site_aniso_U_22
    _atom_site_aniso_U_33
    _atom_site_aniso_U_12
    _atom_site_aniso_U_13
    _atom_site_aniso_U_23
    C1 0.0390(6) 0.0426(6) 0.0402(6) 0.0128(5) 0.0113(5) 0.0180(5)
    C2 0.0518(7) 0.0350(6) 0.0468(7) 0.0052(5) 0.0239(6) 0.0065(5)
    C3 0.0470(7) 0.0391(6) 0.0524(7) 0.0137(5) 0.0168(6) 0.0159(5)
    C4 0.0444(7) 0.0404(6) 0.0378(6) 0.0096(5) 0.0113(5) 0.0112(5)
    C5 0.0322(5) 0.0337(5) 0.0386(6) 0.0031(4) 0.0095(4) 0.0070(4)
    C6 0.0462(7) 0.0452(6) 0.0417(6) 0.0120(5) 0.0087(5) 0.0134(5)
    C7 0.0316(5) 0.0425(6) 0.0463(7) 0.0077(5) 0.0113(5) 0.0059(5)
    C8 0.0553(9) 0.0637(9) 0.0778(11) 0.0282(7) 0.0172(8) 0.0418(8)
    C9 0.0419(6) 0.0371(5) 0.0501(7) 0.0102(5) 0.0157(5) 0.0198(5)
    C10 0.0407(6) 0.0396(6) 0.0391(6) 0.0187(5) 0.0156(5) 0.0107(5)
    C11 0.0428(6) 0.0531(7) 0.0473(7) 0.0237(5) 0.0248(5) 0.0209(5)
    C12 0.0388(6) 0.0420(6) 0.0438(6) 0.0101(5) 0.0189(5) 0.0194(5)
    C13 0.0415(7) 0.0556(8) 0.0866(11) 0.0069(6) 0.0256(7) 0.0333(8)
    C14 0.0729(10) 0.0772(10) 0.0474(8) 0.0301(8) 0.0322(7) 0.0305(7)
    C15 0.0579(8) 0.0488(7) 0.0362(6) 0.0087(6) 0.0126(6) 0.0107(5)
    N1 0.0779(9) 0.0465(6) 0.0655(8) 0.0149(6) 0.0370(7) 0.0067(6)
    N2 0.0322(4) 0.0321(4) 0.0349(5) 0.0084(3) 0.0110(4) 0.0082(3)
    N3 0.0325(5) 0.0385(5) 0.0371(5) 0.0123(4) 0.0163(4) 0.0152(4)
    O1 0.1035(11) 0.0574(7) 0.0994(10) 0.0386(7) 0.0451(9) 0.0127(7)
    O2 0.1857(18) 0.0998(11) 0.0652(9) 0.0661(12) 0.0679(10) 0.0175(8)
_geom_special_details
;
All e.s.d.'s (except the e.s.d. in the dihedral angle between two l.s. planes)
are estimated using the full covariance matrix. The cell e.s.d.'s are taken
into account individually in the estimation of e.s.d.'s in distances, angles
and torsion angles; correlations between e.s.d.'s in cell parameters are only
used when they are defined by crystal symmetry. An approximate (isotropic)
treatment of cell e.s.d.'s is used for estimating e.s.d.'s involving l.s.
planes.
;
loop_
    _geom_bond_atom_site_label_1
    _geom_bond_atom_site_label_2
    _geom_bond_site_symmetry_2
    _geom_bond_distance
    _geom_bond_publ_flag
    C1 N2 . 1.4742(15) ?
    C1 C9 . 1.5305(17) ?
    C1 C8 . 1.5328(19) ?
    C1 H1 . 0.9800 ?
    C2 C15 . 1.366(2) ?
    C2 C3 . 1.382(2) ?
    C2 N1 . 1.4675(18) ?
    C3 C4 . 1.3781(18) ?
    C3 H3 . 0.9300 ?
    C4 C5 . 1.3859(18) ?
    C4 H4 . 0.9300 ?
    C5 C6 . 1.3831(17) ?
    C5 C7 . 1.5067(17) ?
    C6 C15 . 1.383(2) ?
    C6 H6 . 0.9300 ?
    C7 N2 . 1.4598(14) ?
    C7 H7A . 0.9700 ?
    C7 H7B . 0.9700 ?
    C8 H8A . 0.9600 ?
    C8 H8B . 0.9600 ?
    C8 H8C . 0.9600 ?
    C9 C12 2_565 1.5317(18) ?
    C9 H9A . 0.9700 ?
    C9 H9B . 0.9700 ?
    C10 N2 . 1.4588(15) ?
    C10 C11 . 1.5145(17) ?
    C10 H10A . 0.9700 ?
    C10 H10B . 0.9700 ?
    C11 N3 . 1.4559(16) ?
    C11 H11A . 0.9700 ?
    C11 H11B . 0.9700 ?
    C12 N3 . 1.4743(15) ?
    C12 C9 2_565 1.5317(18) ?
    C12 C14 . 1.5318(19) ?
    C12 C13 . 1.5349(18) ?
    C13 H13A . 0.9600 ?
    C13 H13B . 0.9600 ?
    C13 H13C . 0.9600 ?
    C14 H14A . 0.9600 ?
    C14 H14B . 0.9600 ?
    C14 H14C . 0.9600 ?
    C15 H15 . 0.9300 ?
    N1 O2 . 1.208(2) ?
    N1 O1 . 1.214(2) ?
    N3 H3A . 0.883(15) ?
loop_
    _geom_angle_atom_site_label_1
    _geom_angle_atom_site_label_2
    _geom_angle_atom_site_label_3
    _geom_angle_site_symmetry_1
    _geom_angle_site_symmetry_3
    _geom_angle
    _geom_angle_publ_flag
    N2 C1 C9 . . 112.95(9) ?
    N2 C1 C8 . . 113.69(11) ?
    C9 C1 C8 . . 109.55(11) ?
    N2 C1 H1 . . 106.7 ?
    C9 C1 H1 . . 106.7 ?
    C8 C1 H1 . . 106.7 ?
    C15 C2 C3 . . 122.80(12) ?
    C15 C2 N1 . . 118.71(13) ?
    C3 C2 N1 . . 118.47(14) ?
    C4 C3 C2 . . 117.93(13) ?
    C4 C3 H3 . . 121.0 ?
    C2 C3 H3 . . 121.0 ?
    C3 C4 C5 . . 120.98(12) ?
    C3 C4 H4 . . 119.5 ?
    C5 C4 H4 . . 119.5 ?
    C6 C5 C4 . . 119.18(11) ?
    C6 C5 C7 . . 122.20(12) ?
    C4 C5 C7 . . 118.62(11) ?
    C15 C6 C5 . . 120.86(13) ?
    C15 C6 H6 . . 119.6 ?
    C5 C6 H6 . . 119.6 ?
    N2 C7 C5 . . 110.45(9) ?
    N2 C7 H7A . . 109.6 ?
    C5 C7 H7A . . 109.6 ?
    N2 C7 H7B . . 109.6 ?
    C5 C7 H7B . . 109.6 ?
    H7A C7 H7B . . 108.1 ?
    C1 C8 H8A . . 109.5 ?
    C1 C8 H8B . . 109.5 ?
    H8A C8 H8B . . 109.5 ?
    C1 C8 H8C . . 109.5 ?
    H8A C8 H8C . . 109.5 ?
    H8B C8 H8C . . 109.5 ?
    C1 C9 C12 . 2_565 118.88(10) ?
    C1 C9 H9A . . 107.6 ?
    C12 C9 H9A 2_565 . 107.6 ?
    C1 C9 H9B . . 107.6 ?
    C12 C9 H9B 2_565 . 107.6 ?
    H9A C9 H9B . . 107.0 ?
    N2 C10 C11 . . 114.82(10) ?
    N2 C10 H10A . . 108.6 ?
    C11 C10 H10A . . 108.6 ?
    N2 C10 H10B . . 108.6 ?
    C11 C10 H10B . . 108.6 ?
    H10A C10 H10B . . 107.5 ?
    N3 C11 C10 . . 112.80(10) ?
    N3 C11 H11A . . 109.0 ?
    C10 C11 H11A . . 109.0 ?
    N3 C11 H11B . . 109.0 ?
    C10 C11 H11B . . 109.0 ?
    H11A C11 H11B . . 107.8 ?
    N3 C12 C9 . 2_565 107.94(9) ?
    N3 C12 C14 . . 113.61(11) ?
    C9 C12 C14 2_565 . 110.55(11) ?
    N3 C12 C13 . . 108.11(11) ?
    C9 C12 C13 2_565 . 106.91(11) ?
    C14 C12 C13 . . 109.47(11) ?
    C12 C13 H13A . . 109.5 ?
    C12 C13 H13B . . 109.5 ?
    H13A C13 H13B . . 109.5 ?
    C12 C13 H13C . . 109.5 ?
    H13A C13 H13C . . 109.5 ?
    H13B C13 H13C . . 109.5 ?
    C12 C14 H14A . . 109.5 ?
    C12 C14 H14B . . 109.5 ?
    H14A C14 H14B . . 109.5 ?
    C12 C14 H14C . . 109.5 ?
    H14A C14 H14C . . 109.5 ?
    H14B C14 H14C . . 109.5 ?
    C2 C15 C6 . . 118.25(12) ?
    C2 C15 H15 . . 120.9 ?
    C6 C15 H15 . . 120.9 ?
    O2 N1 O1 . . 123.36(15) ?
    O2 N1 C2 . . 118.46(16) ?
    O1 N1 C2 . . 118.18(15) ?
    C10 N2 C7 . . 113.41(9) ?
    C10 N2 C1 . . 114.37(9) ?
    C7 N2 C1 . . 111.66(10) ?
    C11 N3 C12 . . 115.96(9) ?
    C11 N3 H3A . . 109.2(10) ?
    C12 N3 H3A . . 108.6(9) ?
loop_
    _geom_torsion_atom_site_label_1
    _geom_torsion_atom_site_label_2
    _geom_torsion_atom_site_label_3
    _geom_torsion_atom_site_label_4
    _geom_torsion_site_symmetry_1
    _geom_torsion_site_symmetry_2
    _geom_torsion_site_symmetry_3
    _geom_torsion_site_symmetry_4
    _geom_torsion
    _geom_torsion_publ_flag
    C15 C2 C3 C4 . . . . -0.6(2) ?
    N1 C2 C3 C4 . . . . 177.77(11) ?
    C2 C3 C4 C5 . . . . -0.19(19) ?
    C3 C4 C5 C6 . . . . 0.62(18) ?
    C3 C4 C5 C7 . . . . -179.70(11) ?
    C4 C5 C6 C15 . . . . -0.30(19) ?
    C7 C5 C6 C15 . . . . -179.97(12) ?
    C6 C5 C7 N2 . . . . 118.14(13) ?
    C4 C5 C7 N2 . . . . -61.53(15) ?
    N2 C1 C9 C12 . . . 2_565 -66.10(14) ?
    C8 C1 C9 C12 . . . 2_565 166.07(12) ?
    N2 C10 C11 N3 . . . . -45.97(15) ?
    C3 C2 C15 C6 . . . . 0.9(2) ?
    N1 C2 C15 C6 . . . . -177.46(12) ?
    C5 C6 C15 C2 . . . . -0.4(2) ?
    C15 C2 N1 O2 . . . . -15.0(2) ?
    C3 C2 N1 O2 . . . . 166.54(16) ?
    C15 C2 N1 O1 . . . . 164.41(15) ?
    C3 C2 N1 O1 . . . . -14.0(2) ?
    C11 C10 N2 C7 . . . . -60.07(13) ?
    C11 C10 N2 C1 . . . . 170.32(10) ?
    C5 C7 N2 C10 . . . . 149.14(10) ?
    C5 C7 N2 C1 . . . . -79.89(13) ?
    C9 C1 N2 C10 . . . . -71.93(13) ?
    C8 C1 N2 C10 . . . . 53.70(14) ?
    C9 C1 N2 C7 . . . . 157.59(10) ?
    C8 C1 N2 C7 . . . . -76.78(13) ?
    C10 C11 N3 C12 . . . . -175.81(10) ?
    C9 C12 N3 C11 2_565 . . . 176.37(10) ?
    C14 C12 N3 C11 . . . . 53.40(15) ?
    C13 C12 N3 C11 . . . . -68.32(14) ?
loop_
    _geom_hbond_atom_site_label_D
    _geom_hbond_atom_site_label_H
    _geom_hbond_atom_site_label_A
    _geom_hbond_site_symmetry_A
    _geom_hbond_distance_DH
    _geom_hbond_distance_HA
    _geom_hbond_distance_DA
    _geom_hbond_angle_DHA
    N3 H3A N2 2_565 0.883(17) 2.284(17) 2.9770(15) 135.3(15)
data_New_Global_Publ_Block
_journal_date_recd_electronic     2013-09-13
_journal_date_accepted     2013-11-13
_journal_name_full     'Acta Crystallographica, Section E'
_journal_year     2014
_journal_volume     70
_journal_issue      1
_journal_page_first     o50
_journal_page_last     o50
_journal_paper_category     QO
_journal_paper_doi     10.1107/S1600536813031164
_journal_coeditor_code     VM2199
_publ_contact_author_name     'G. Usha'
_publ_contact_author_address
;
PG and Research Department of Physics
Queen Mary's College
Chennai-4
Tamilnadu
India
;
_publ_contact_author_email     'guqmc@yahoo.com'
_publ_contact_author_fax     ?
_publ_contact_author_phone     '9150761514'
_publ_section_title
;\
5,5,7,12,12,14-Hexamethyl-1,8-bis(4-nitrobenzyl)-1,4,8,11-\
tetraazacyclotetradecane
;
loop_
    _publ_author_name
    _publ_author_address
    'Gayathri, K.'
;
PG and Research Department of Physics
Queen Mary's College
Chennai-4
Tamilnadu
India
;
    'Sathya, S.'
;
PG and Research Department of Physics
Queen Mary's College
Chennai-4
Tamilnadu
India
;
    'Usha, G.'
;
PG and Research Department of Physics
Queen Mary's College
Chennai-4
Tamilnadu
India
;
    'Ramanjaneya Reddy, G.'
;
Department of Inorganic Chemistry
University of Madras
Maraimalai Campus
Chennai-25
Tamilnadu
India
;
    'Balasubramanian, S.'
;
Department of Inorganic Chemistry
University of Madras
Maraimalai Campus
Chennai-25
Tamilnadu
India
;
