# Supplementary material for: 5,5,7,12,12,14-Hexamethyl-1,8-bis­(4-nitro­benz­yl)-1,4,8,11-tetra­aza­cyclo­tetra­deca­ne
Source: Acta Crystallogr Sect E Struct Rep Online. 2013 Dec 14;70(Pt 1):o50. doi: 10.1107/S1600536813031164 (PMC3914089; doi:10.1107/S1600536813031164)
Supplement: Supplementary file 2 [file e-70-00o50-Isup2.hkl]

#
# h,k,l, Fc-squared, Fo-squared, sigma(Fo-squared) and status flag
#
data_I
_shelx_title ' USHAQM1 in P-1'
_shelx_refln_list_code          4
_shelx_F_calc_maximum       98.78
_exptl_crystal_F_000       300.00
_reflns_d_resolution_high  0.6875
 
loop_
 _symmetry_equiv_pos_as_xyz
 'x, y, z'
 '-x, -y, -z'
 
_cell_length_a     8.6407
_cell_length_b     9.1433
_cell_length_c    11.0008
_cell_angle_alpha 107.742
_cell_angle_beta  104.898
_cell_angle_gamma 102.372
 
_shelx_F_squared_multiplier     1.000
 
loop_
 _refln_index_h
 _refln_index_k
 _refln_index_l
 _refln_F_squared_calc
 _refln_F_squared_meas
 _refln_F_squared_sigma
 _refln_observed_status
   1   0   0      345.23      330.67      6.27 o
   2   0   0     8345.25     7673.46     78.40 o
   3   0   0      136.74      137.05      1.57 o
   4   0   0       15.32       17.04      0.37 o
   5   0   0      252.69      275.07      3.07 o
   6   0   0        0.34       -0.15      0.30 o
   7   0   0        0.16        0.79      0.28 o
   8   0   0       49.28       50.33      1.84 o
   9   0   0        6.27        5.00      0.82 o
  10   0   0        1.89        2.46      0.71 o
  11   0   0        4.66        3.52      0.82 o
 -11   1   0        5.01        5.28      0.81 o
 -10   1   0        0.60        0.95      0.57 o
  -9   1   0       21.02       22.44      1.11 o
  -8   1   0       31.56       30.59      1.16 o
  -7   1   0        2.65        1.84      0.30 o
  -6   1   0        0.25        0.12      0.19 o
  -5   1   0       71.53       83.68      1.32 o
  -4   1   0       17.82       19.00      0.43 o
  -3   1   0      476.11      485.54      5.15 o
  -2   1   0      131.73      141.12      1.59 o
  -1   1   0      798.80      793.12      9.63 o
   0   1   0      138.42      120.02      2.12 o
   1   1   0       17.83       22.06      0.25 o
   2   1   0     1181.29     1237.84     11.48 o
   3   1   0     1720.59     1847.21     17.90 o
   4   1   0      320.65      342.44      3.50 o
   5   1   0      120.08      134.30      2.10 o
   6   1   0        3.62        5.14      0.30 o
   7   1   0        0.46        0.41      0.35 o
   8   1   0       14.91       13.60      0.74 o
   9   1   0        0.62        1.03      0.46 o
  10   1   0       15.54       18.35      1.17 o
  11   1   0        3.30        2.83      0.89 o
 -11   2   0        0.00       -0.40      1.95 o
 -10   2   0        4.14        3.56      0.66 o
  -9   2   0       10.64       12.38      0.89 o
  -8   2   0       78.73       77.35      1.41 o
  -7   2   0       69.19       72.47      1.46 o
  -6   2   0      565.13      531.59      7.32 o
  -5   2   0      169.63      192.67      2.62 o
  -4   2   0      183.72      199.87      2.91 o
  -3   2   0       43.84       41.11      0.64 o
  -2   2   0        4.13        2.75      0.12 o
  -1   2   0       57.42       65.12      0.63 o
   0   2   0      129.27      148.78      1.53 o
   1   2   0       47.87       49.53      0.57 o
   2   2   0      601.25      628.40      6.25 o
   3   2   0      859.73      950.16      9.85 o
   4   2   0       21.03       24.64      0.53 o
   5   2   0       78.48       84.55      1.36 o
   6   2   0        0.06        0.91      0.27 o
   7   2   0        2.28        1.07      0.34 o
   8   2   0        0.03        0.32      0.37 o
   9   2   0       10.09       10.49      0.78 o
  10   2   0        0.46       -0.16      1.06 o
 -12   3   0        1.07        0.95      1.36 o
 -11   3   0        3.01        2.47      0.96 o
 -10   3   0       23.79       27.34      1.27 o
  -9   3   0        0.60        1.39      0.76 o
  -8   3   0       48.48       49.29      2.08 o
  -7   3   0        1.12        0.54      0.30 o
  -6   3   0      156.03      162.32      2.34 o
  -5   3   0      195.85      202.13      3.03 o
  -4   3   0      264.01      299.48      7.73 o
  -3   3   0     1652.23     1702.34     20.56 o
  -2   3   0        2.39        2.83      0.13 o
  -1   3   0      215.83      204.13      2.08 o
   0   3   0      351.58      345.76      3.93 o
   1   3   0      119.25      110.86      1.36 o
   2   3   0       55.55       60.44      1.08 o
   3   3   0       60.18       60.56      1.10 o
   4   3   0        2.52        3.18      0.23 o
   5   3   0      110.51      115.20      1.63 o
   6   3   0       14.14       17.48      0.65 o
   7   3   0        0.00       -0.29      0.29 o
   8   3   0        7.66        7.42      0.64 o
   9   3   0        0.01        0.43      0.52 o
  10   3   0       24.54       30.15      2.51 o
 -12   4   0        1.14       -0.20      1.41 o
 -11   4   0        2.01        3.49      1.72 o
 -10   4   0        0.02        1.40      0.76 o
  -9   4   0        1.43        0.31      0.46 o
  -8   4   0        3.54        1.78      0.53 o
  -7   4   0       10.74       10.40      0.63 o
  -6   4   0       12.99       12.31      0.47 o
  -5   4   0       25.15       26.10      1.21 o
  -4   4   0      263.38      254.17      3.34 o
  -3   4   0      733.36      829.65      9.38 o
  -2   4   0       90.16       94.48      1.20 o
  -1   4   0        1.45        3.59      0.14 o
   0   4   0       89.43       96.29      1.11 o
   1   4   0       41.47       39.05      0.53 o
   2   4   0       72.30       74.87      1.02 o
   3   4   0       10.32        9.16      0.33 o
   4   4   0       48.77       56.29      0.92 o
   5   4   0        5.45        5.76      0.36 o
   6   4   0       14.39       17.48      0.68 o
   7   4   0        3.26        2.14      0.52 o
   8   4   0        0.07        0.69      0.61 o
   9   4   0        1.88        1.57      0.68 o
 -11   5   0        3.40        3.62      1.06 o
 -10   5   0        6.36        5.54      1.10 o
  -9   5   0        2.28        2.41      0.78 o
  -8   5   0        1.55        0.75      0.51 o
  -7   5   0        0.42       -0.45      0.45 o
  -6   5   0        6.53        4.51      0.64 o
  -5   5   0       16.00       16.51      0.57 o
  -4   5   0       46.64       48.08      0.86 o
  -3   5   0       72.92       72.04      1.10 o
  -2   5   0        3.56        3.58      0.17 o
  -1   5   0        0.00        0.11      0.09 o
   0   5   0        3.44        4.41      0.21 o
   1   5   0       45.66       43.93      0.72 o
   2   5   0       51.65       55.78      0.76 o
   3   5   0       52.98       41.84      0.85 o
   4   5   0        4.48        4.55      0.35 o
   5   5   0        5.48        3.20      0.35 o
   6   5   0        3.27        3.99      0.55 o
   7   5   0        0.65        0.61      0.48 o
   8   5   0       14.53       15.01      0.99 o
   9   5   0        0.46        0.90      0.79 o
 -11   6   0        0.76        0.67      0.88 o
 -10   6   0       14.18       16.14      1.42 o
  -9   6   0        3.02        3.19      0.84 o
  -8   6   0       19.57       21.26      1.52 o
  -7   6   0        1.23        2.01      0.59 o
  -6   6   0       70.52       76.91      2.00 o
  -5   6   0       91.19       87.63      1.55 o
  -4   6   0        9.32       11.09      0.40 o
  -3   6   0        4.69        3.84      0.23 o
  -2   6   0        8.38        7.41      0.27 o
  -1   6   0       10.05        8.74      0.33 o
   0   6   0      119.76      134.01      2.01 o
   1   6   0        2.59        1.60      0.21 o
   2   6   0       22.44       24.87      0.52 o
   3   6   0       26.98       24.97      1.02 o
   4   6   0        3.42        3.12      0.34 o
   5   6   0        3.23        2.10      0.55 o
   6   6   0        6.53        5.79      0.61 o
   7   6   0        1.08        1.01      0.67 o
   8   6   0        3.76        4.76      1.13 o
 -11   7   0        0.10       -0.02      1.01 o
 -10   7   0        2.41        1.89      0.85 o
  -9   7   0        1.90        2.40      0.67 o
  -8   7   0        2.78        1.88      0.90 o
  -7   7   0        4.62        6.16      0.49 o
  -6   7   0      141.82      121.21      2.32 o
  -5   7   0        1.30        1.55      0.42 o
  -4   7   0      849.45      822.41     10.89 o
  -3   7   0        5.69        6.00      0.38 o
  -2   7   0      148.18      155.07      1.81 o
  -1   7   0       13.52       12.51      0.42 o
   0   7   0        1.08        0.96      0.20 o
   1   7   0       54.98       51.20      1.14 o
   2   7   0        6.79        6.40      0.36 o
   3   7   0        0.21       -0.08      0.25 o
   4   7   0       27.13       25.17      1.37 o
   5   7   0        2.93        3.30      0.51 o
   6   7   0        0.56        1.27      0.50 o
   7   7   0        0.19       -0.47      0.47 o
 -11   8   0        2.04        1.51      2.19 o
 -10   8   0        4.12        6.82      1.34 o
  -9   8   0        3.10        4.34      0.74 o
  -8   8   0        0.29        1.42      0.56 o
  -7   8   0       12.33       12.54      0.82 o
  -6   8   0        0.08        0.10      0.29 o
  -5   8   0       18.36       20.89      0.94 o
  -4   8   0        6.33        6.33      0.38 o
  -3   8   0        6.18        5.66      0.35 o
  -2   8   0      158.27      150.67      2.60 o
  -1   8   0       34.81       37.53      1.20 o
   0   8   0       57.47       53.64      1.20 o
   1   8   0        8.00        9.13      0.43 o
   2   8   0        8.60        8.27      0.54 o
   3   8   0        6.52        6.14      0.53 o
   4   8   0        3.20        2.05      0.61 o
   5   8   0        0.00        0.74      0.62 o
   6   8   0        0.68        1.59      0.70 o
 -10   9   0        5.69        7.61      1.53 o
  -9   9   0        7.20        8.39      1.44 o
  -8   9   0        2.07        1.03      0.64 o
  -7   9   0        0.15       -0.44      0.46 o
  -6   9   0        0.44        1.36      0.50 o
  -5   9   0        0.02        0.09      0.30 o
  -4   9   0        0.00       -0.24      0.24 o
  -3   9   0       16.09       16.95      0.76 o
  -2   9   0       12.35       12.02      0.57 o
  -1   9   0       86.94       84.89      2.05 o
   0   9   0        9.23       10.63      0.55 o
   1   9   0        7.71        6.06      0.46 o
   2   9   0        5.30        5.45      0.51 o
   3   9   0        1.03        2.15      0.58 o
   4   9   0        0.03       -0.14      0.53 o
   5   9   0       13.71       17.92      1.27 o
 -10  10   0        4.74        6.91      1.47 o
  -9  10   0       14.15       14.53      1.26 o
  -8  10   0        0.09        0.34      0.62 o
  -7  10   0       12.21       13.30      1.00 o
  -6  10   0        0.37        1.03      0.48 o
  -5  10   0       12.79       11.86      1.30 o
  -4  10   0        0.00       -0.57      0.57 o
  -3  10   0        0.90        0.61      0.36 o
  -2  10   0        4.23        4.00      0.43 o
  -1  10   0       12.84       14.22      0.65 o
   0  10   0        2.64        2.14      0.56 o
   1  10   0        4.85        6.00      0.82 o
   2  10   0        3.17        2.94      0.47 o
   3  10   0        2.01        1.92      0.63 o
  -9  11   0        9.29        6.85      1.75 o
  -8  11   0        0.06        0.34      1.14 o
  -7  11   0       37.62       37.84      2.64 o
  -6  11   0       15.00       18.68      1.76 o
  -5  11   0        3.79        3.41      1.00 o
  -4  11   0       14.63       14.56      1.38 o
  -3  11   0        2.39        2.23      0.78 o
  -2  11   0        7.56        9.20      0.65 o
  -1  11   0        6.34        6.30      0.64 o
   0  11   0        4.21        2.82      0.47 o
   1  11   0        0.02       -0.20      0.52 o
   2  11   0        0.03        1.32      0.65 o
  -7  12   0        2.53        1.78      1.14 o
  -6  12   0        4.14        3.40      1.21 o
  -5  12   0        2.77        3.27      1.06 o
  -4  12   0        4.02        4.57      1.06 o
  -3  12   0        4.86        5.70      1.02 o
  -2  12   0        1.33        0.33      0.71 o
  -1  12   0        1.62        2.41      0.64 o
   0 -12   1        0.03        0.24      0.36 o
   1 -12   1        1.62        1.90      0.51 o
   2 -12   1        1.84        1.71      0.47 o
   3 -12   1        1.05        0.89      0.74 o
   4 -12   1        3.55        3.00      0.93 o
   5 -12   1        0.72        1.02      0.87 o
   6 -12   1        0.77       -0.55      0.81 o
   7 -12   1        0.01       -0.56      0.93 o
  -2 -11   1        0.11       -0.19      0.66 o
  -1 -11   1        5.68        7.04      0.54 o
   0 -11   1        2.39        2.08      0.39 o
   1 -11   1        2.53        2.31      0.40 o
   2 -11   1        0.89        1.16      0.42 o
   3 -11   1        0.00        0.10      0.40 o
   4 -11   1        1.68        0.95      0.74 o
   5 -11   1        1.53        1.07      0.86 o
   6 -11   1        9.07       11.69      1.43 o
   7 -11   1        2.17        1.11      1.07 o
   8 -11   1        0.09       -0.16      1.02 o
   9 -11   1        0.40        0.89      0.77 o
  -4 -10   1        0.25       -0.69      1.06 o
  -3 -10   1        0.21        0.09      0.36 o
  -2 -10   1        0.08        0.26      0.32 o
  -1 -10   1       11.27       10.00      0.65 o
   0 -10   1       21.58       19.46      1.55 o
   1 -10   1        1.67        0.86      0.36 o
   2 -10   1        1.49        1.18      0.57 o
   3 -10   1        0.47        0.50      0.40 o
   4 -10   1        3.06        2.03      0.62 o
   5 -10   1        2.66        2.28      0.86 o
   6 -10   1        0.72        0.05      0.53 o
   7 -10   1       35.54       39.65      3.30 o
   8 -10   1        0.01       -0.23      0.70 o
   9 -10   1       18.48       24.97      1.61 o
  10 -10   1        2.06        1.51      1.18 o
  -5  -9   1       15.37       13.81      1.08 o
  -4  -9   1        0.13        0.25      0.51 o
  -3  -9   1        2.67        2.86      0.44 o
  -2  -9   1        0.06        0.17      0.29 o
  -1  -9   1        0.63        0.57      0.28 o
   0  -9   1       46.46       46.70      1.09 o
   1  -9   1        5.47        5.61      0.40 o
   2  -9   1       29.58       30.47      1.13 o
   3  -9   1       75.65       76.88      2.18 o
   4  -9   1       14.48       14.59      0.55 o
   5  -9   1        4.58        4.34      0.55 o
   6  -9   1        0.28        0.88      0.47 o
   7  -9   1       16.24       16.69      1.11 o
   8  -9   1        3.79        5.63      1.09 o
   9  -9   1        8.17        8.37      1.72 o
  10  -9   1        7.73        6.30      1.55 o
  -6  -8   1       28.12       31.55      2.26 o
  -5  -8   1        0.11        0.79      0.54 o
  -4  -8   1       12.87       13.28      0.60 o
  -3  -8   1       16.06       14.14      0.96 o
  -2  -8   1       13.11       10.50      0.56 o
  -1  -8   1       28.21       24.79      0.69 o
   0  -8   1        9.78        6.82      0.36 o
   1  -8   1        8.83        6.40      0.36 o
   2  -8   1      167.57      172.93      2.88 o
   3  -8   1        6.30        8.63      0.67 o
   4  -8   1      236.10      229.56      3.38 o
   5  -8   1        1.21        0.70      0.27 o
   6  -8   1        6.87        8.59      0.67 o
   7  -8   1       11.31       15.08      1.01 o
   8  -8   1        0.05        0.27      0.48 o
   9  -8   1        8.07       10.39      0.95 o
  10  -8   1        2.14        1.27      0.95 o
  11  -8   1        0.28       -0.10      0.95 o
  -7  -7   1        1.44        1.25      0.71 o
  -6  -7   1        0.55        1.25      0.88 o
  -5  -7   1        1.17        1.10      0.69 o
  -4  -7   1        0.56        0.43      0.33 o
  -3  -7   1       27.65       22.57      0.90 o
  -2  -7   1      147.68      143.83      2.15 o
  -1  -7   1       22.97       23.02      0.57 o
   0  -7   1        8.45        7.83      0.31 o
   1  -7   1        1.00        1.44      0.31 o
   2  -7   1        0.34       -0.17      0.17 o
   3  -7   1      129.92      125.82      1.94 o
   4  -7   1        0.82       -0.34      0.44 o
   5  -7   1        7.72        4.65      0.35 o
   6  -7   1       31.24       34.51      0.98 o
   7  -7   1        0.22       -0.14      0.44 o
   8  -7   1        0.01        0.73      0.47 o
   9  -7   1        0.14       -0.44      0.52 o
  10  -7   1        1.33        1.46      1.71 o
  11  -7   1        2.75        0.74      0.91 o
  -8  -6   1        8.62        9.27      1.07 o
  -7  -6   1       11.98       12.25      1.06 o
  -6  -6   1        1.31        1.50      0.60 o
  -5  -6   1        7.12        8.85      0.48 o
  -4  -6   1        9.10        9.29      0.48 o
  -3  -6   1       47.81       48.78      1.03 o
  -2  -6   1       16.28       17.92      0.57 o
  -1  -6   1       23.52       22.70      0.44 o
   0  -6   1       27.26       29.69      0.75 o
   1  -6   1       55.32       58.91      0.98 o
   2  -6   1        7.51        6.03      0.21 o
   3  -6   1      101.24      104.28      1.49 o
   4  -6   1        1.71        1.23      0.20 o
   5  -6   1       20.85       20.97      0.62 o
   6  -6   1        3.39        0.15      0.42 o
   7  -6   1        1.51        0.48      0.43 o
   8  -6   1        2.31        2.31      0.56 o
   9  -6   1        0.61        0.68      0.90 o
  10  -6   1        0.22        1.38      0.83 o
  11  -6   1        5.17        4.91      1.57 o
  -9  -5   1       18.28       23.55      2.38 o
  -8  -5   1        0.01       -0.20      0.47 o
  -7  -5   1        6.14        5.43      0.74 o
  -6  -5   1       18.08       18.58      0.74 o
  -5  -5   1        1.79        3.08      0.30 o
  -4  -5   1        5.97        6.12      0.31 o
  -3  -5   1        2.38        1.50      0.14 o
  -2  -5   1        5.77        9.41      0.33 o
  -1  -5   1        4.08        2.25      0.13 o
   0  -5   1       55.61       59.09      0.84 o
   1  -5   1       13.52       15.41      0.33 o
   2  -5   1       68.86       61.30      0.90 o
   3  -5   1      131.87      128.00      1.76 o
   4  -5   1        6.07        5.89      0.33 o
   5  -5   1       32.26       27.41      0.72 o
   6  -5   1        0.18        0.07      0.26 o
   7  -5   1       45.19       39.51      1.19 o
   8  -5   1        0.09       -0.13      0.43 o
   9  -5   1        0.13       -0.10      0.94 o
  10  -5   1        7.58        8.02      1.17 o
  11  -5   1        5.31        6.89      1.22 o
 -10  -4   1        0.83        0.05      1.21 o
  -9  -4   1        6.87        7.17      0.82 o
  -8  -4   1        1.03        0.01      0.43 o
  -7  -4   1       15.60       16.79      0.77 o
  -6  -4   1        5.27        3.09      0.37 o
  -5  -4   1       74.74       69.21      1.19 o
  -4  -4   1       15.97       12.39      0.38 o
  -3  -4   1       97.47      108.87      2.12 o
  -2  -4   1       29.16       36.25      0.53 o
  -1  -4   1       23.64       28.77      0.46 o
   0  -4   1      103.06      105.87      1.81 o
   1  -4   1        2.59        4.04      0.12 o
   2  -4   1      145.94      155.14      2.02 o
   3  -4   1        0.09       -0.14      0.14 o
   4  -4   1       64.21       52.44      0.99 o
   5  -4   1        4.23        5.03      0.31 o
   6  -4   1       22.88       24.79      0.67 o
   7  -4   1       67.82       65.46      1.58 o
   8  -4   1       32.85       30.01      1.28 o
   9  -4   1       33.75       32.78      1.85 o
  10  -4   1        6.65        8.84      3.11 o
  11  -4   1       12.60       10.10      2.47 o
 -10  -3   1        3.28        3.00      0.74 o
  -9  -3   1        0.36       -0.23      0.50 o
  -8  -3   1        3.41        4.34      0.53 o
  -7  -3   1        0.78        0.86      0.33 o
  -6  -3   1        2.01        1.12      0.27 o
  -5  -3   1       77.56       85.35      1.32 o
  -4  -3   1      147.48      140.45      2.20 o
  -3  -3   1       11.51       11.65      0.30 o
  -2  -3   1       19.93       34.46      0.54 o
  -1  -3   1       66.83       68.71      0.93 o
   0  -3   1      174.09      175.17      3.88 o
   1  -3   1      220.32      261.40      2.79 o
   2  -3   1      240.26      238.72      2.80 o
   3  -3   1     2574.24     2806.45     33.74 o
   4  -3   1      445.16      507.57      6.26 o
   5  -3   1      314.22      345.71      4.92 o
   6  -3   1       19.49       21.03      0.95 o
   7  -3   1       67.95       66.76      1.40 o
   8  -3   1       12.77       13.30      1.15 o
   9  -3   1       12.13       11.91      0.85 o
  10  -3   1        0.71        0.29      0.51 o
  11  -3   1        0.49       -0.15      0.84 o
 -11  -2   1        1.06        0.61      0.98 o
 -10  -2   1        1.79        2.20      0.81 o
  -9  -2   1        4.70        4.37      0.60 o
  -8  -2   1        0.23        0.54      0.44 o
  -7  -2   1        0.08       -0.28      0.29 o
  -6  -2   1        1.39        2.41      0.26 o
  -5  -2   1       13.83       14.43      0.40 o
  -4  -2   1      128.35      131.94      1.57 o
  -3  -2   1      604.14      657.08      6.47 o
  -2  -2   1      837.01      884.45      7.81 o
  -1  -2   1     2958.33     2935.92     29.35 o
   0  -2   1      973.63      973.57     16.36 o
   1  -2   1     1420.66     1397.06     13.86 o
   2  -2   1      278.47      256.76      3.00 o
   3  -2   1      822.26      876.21      9.14 o
   4  -2   1       30.88       42.24      0.87 o
   5  -2   1        0.63        1.29      0.29 o
   6  -2   1      133.87      114.56      1.97 o
   7  -2   1       48.41       50.83      1.17 o
   8  -2   1       41.78       42.85      1.47 o
   9  -2   1        1.22        1.19      0.50 o
  10  -2   1       12.89       14.77      1.44 o
  11  -2   1        3.93        1.90      0.68 o
 -11  -1   1        1.14        0.87      0.68 o
 -10  -1   1       17.63       21.31      1.47 o
  -9  -1   1        0.31        0.29      0.40 o
  -8  -1   1        0.42        0.13      0.36 o
  -7  -1   1      176.73      175.46      2.75 o
  -6  -1   1       19.75       25.59      0.62 o
  -5  -1   1      463.07      465.96      5.39 o
  -4  -1   1        6.40        4.75      0.22 o
  -3  -1   1      964.44     1062.77      9.74 o
  -2  -1   1     9758.14     9053.21     72.74 o
  -1  -1   1      306.52      315.44      2.65 o
   0  -1   1     3585.64     2685.85     96.13 o
   1  -1   1     1606.76     1572.97     14.50 o
   2  -1   1       47.21       57.11      0.64 o
   3  -1   1       72.29       74.57      0.85 o
   4  -1   1      207.63      202.27      2.46 o
   5  -1   1       23.20       26.63      0.63 o
   6  -1   1      463.92      458.59      5.98 o
   7  -1   1       25.10       25.62      0.91 o
   8  -1   1       71.97       77.35      1.81 o
   9  -1   1       11.82       10.98      0.94 o
  10  -1   1        2.04        2.59      0.66 o
  11  -1   1        2.92        2.57      0.74 o
 -11   0   1        6.64        6.26      1.52 o
 -10   0   1       13.02       13.09      1.03 o
  -9   0   1        0.37       -0.09      0.48 o
  -8   0   1        0.57        1.08      0.40 o
  -7   0   1       20.49       17.51      0.57 o
  -6   0   1      192.91      196.06      2.31 o
  -5   0   1       13.06       13.08      0.35 o
  -4   0   1        6.48       10.39      0.27 o
  -3   0   1       37.77       53.15      0.63 o
  -2   0   1      806.15      813.56      7.56 o
  -1   0   1      993.84      929.73     10.41 o
   0   0   1       33.82       17.42      1.30 o
   1   0   1      213.66      211.13      2.15 o
   2   0   1      352.29      348.50      4.96 o
   3   0   1      164.41      167.31      2.05 o
   4   0   1      263.00      276.71      3.55 o
   5   0   1       25.44       25.58      0.58 o
   6   0   1       41.39       43.14      0.77 o
   7   0   1        3.00        3.80      0.35 o
   8   0   1       25.67       27.82      1.05 o
   9   0   1       22.15       22.24      1.58 o
  10   0   1        0.48       -0.25      0.59 o
  11   0   1        5.44        7.12      0.93 o
 -12   1   1        1.88        2.80      1.51 o
 -11   1   1        0.00       -0.71      0.71 o
 -10   1   1        2.17        1.68      0.59 o
  -9   1   1        0.11        1.09      0.45 o
  -8   1   1       49.63       48.15      1.02 o
  -7   1   1      183.58      189.71      2.47 o
  -6   1   1        1.91        0.76      0.18 o
  -5   1   1        0.93        1.69      0.39 o
  -4   1   1       49.65       42.05      0.66 o
  -3   1   1      673.67      723.23      8.17 o
  -2   1   1     1682.86     1648.55     17.20 o
  -1   1   1     1421.59     1479.91     14.53 o
   0   1   1     6769.77     5664.43     48.14 o
   1   1   1      496.00      505.08      4.77 o
   2   1   1      515.77      566.93      5.66 o
   3   1   1      181.06      219.18      2.44 o
   4   1   1        7.07       10.05      0.34 o
   5   1   1       57.14       64.22      0.89 o
   6   1   1        1.22        2.17      0.22 o
   7   1   1        1.07        0.61      0.31 o
   8   1   1        9.66        9.91      0.69 o
   9   1   1        3.58        3.49      1.22 o
  10   1   1        0.71        0.78      0.65 o
 -12   2   1        0.33        0.11      1.45 o
 -11   2   1        0.37        0.21      0.91 o
 -10   2   1       17.82       18.43      1.13 o
  -9   2   1       11.45       12.66      0.81 o
  -8   2   1       45.60       44.83      1.16 o
  -7   2   1        2.33        2.00      0.28 o
  -6   2   1       32.06       33.59      0.73 o
  -5   2   1       18.32       19.08      0.68 o
  -4   2   1       59.69       77.53      1.31 o
  -3   2   1      137.83      167.50      2.08 o
  -2   2   1      849.85      853.05     12.69 o
  -1   2   1      606.33      586.71      5.01 o
   0   2   1      722.56      744.11      7.34 o
   1   2   1     2341.95     2363.24     21.93 o
   2   2   1      140.81      189.87      2.14 o
   3   2   1     2306.73     2366.21     24.53 o
   4   2   1       13.75       10.49      0.48 o
   5   2   1      154.45      158.01      2.27 o
   6   2   1        2.70        1.81      0.33 o
   7   2   1        0.15        0.01      0.34 o
   8   2   1       13.74       16.29      0.85 o
   9   2   1        0.53        0.88      0.53 o
  10   2   1        0.69        0.03      0.81 o
 -12   3   1        0.14        1.23      1.01 o
 -11   3   1        5.84        4.13      1.08 o
 -10   3   1        1.00       -0.43      1.25 o
  -9   3   1       44.06       43.53      1.47 o
  -8   3   1       14.97       12.52      0.89 o
  -7   3   1       71.44       67.46      1.39 o
  -6   3   1      174.47      177.72      2.79 o
  -5   3   1      157.38      178.40      2.71 o
  -4   3   1        1.87        1.20      0.21 o
  -3   3   1      208.33      236.61      2.79 o
  -2   3   1       79.32       77.73      0.84 o
  -1   3   1       26.25       31.74      0.46 o
   0   3   1      101.57      110.45      1.20 o
   1   3   1        7.87        9.23      0.24 o
   2   3   1       10.31       17.33      0.39 o
   3   3   1        0.84        1.31      0.19 o
   4   3   1       52.20       54.59      1.06 o
   5   3   1       27.48       24.89      1.00 o
   6   3   1        0.05        0.57      0.31 o
   7   3   1        4.74        5.72      0.58 o
   8   3   1        3.94        4.20      0.64 o
   9   3   1        7.80        8.92      1.39 o
 -12   4   1        0.04        1.49      0.99 o
 -11   4   1        1.03        0.29      0.83 o
 -10   4   1        3.90        6.52      1.07 o
  -9   4   1       12.77       11.48      1.17 o
  -8   4   1        5.48        6.43      0.84 o
  -7   4   1        6.69        6.49      0.65 o
  -6   4   1       39.20       48.98      1.08 o
  -5   4   1      251.95      249.66      4.11 o
  -4   4   1      301.07      320.64      4.51 o
  -3   4   1      265.99      277.98      3.29 o
  -2   4   1      202.99      216.17      2.56 o
  -1   4   1      623.04      671.82      7.57 o
   0   4   1      398.42      402.40      4.61 o
   1   4   1       31.17       38.79      0.62 o
   2   4   1       27.79       31.33      0.52 o
   3   4   1        9.80       10.42      0.36 o
   4   4   1        1.02        0.29      0.23 o
   5   4   1        2.28        2.44      0.34 o
   6   4   1       38.99       43.49      1.11 o
   7   4   1        3.86        3.16      0.59 o
   8   4   1        1.11        0.24      0.51 o
   9   4   1        4.43        5.95      0.98 o
 -12   5   1        2.42        2.85      1.08 o
 -11   5   1        1.14        2.03      0.92 o
 -10   5   1        2.74        1.83      0.88 o
  -9   5   1        0.21        0.84      0.63 o
  -8   5   1       14.92       16.85      1.01 o
  -7   5   1      111.96      102.50      2.54 o
  -6   5   1        2.60        1.47      0.37 o
  -5   5   1      208.91      204.96      3.09 o
  -4   5   1        8.20        6.32      0.44 o
  -3   5   1       60.09       61.33      0.91 o
  -2   5   1      231.52      233.18      2.61 o
  -1   5   1        7.73        7.59      0.25 o
   0   5   1      369.63      358.05      4.48 o
   1   5   1      147.84      159.03      2.16 o
   2   5   1       26.33       19.54      0.36 o
   3   5   1       44.61       45.10      0.89 o
   4   5   1        1.06        1.70      0.29 o
   5   5   1       14.83       12.27      0.62 o
   6   5   1        5.58        5.69      0.63 o
   7   5   1       11.07        9.96      1.10 o
   8   5   1        1.55        1.65      0.64 o
 -12   6   1        1.40        0.29      1.34 o
 -11   6   1        6.62        6.85      1.25 o
 -10   6   1        0.01       -0.80      1.74 o
  -9   6   1        1.64        1.83      0.77 o
  -8   6   1        6.10        4.99      0.68 o
  -7   6   1       12.54       12.56      0.82 o
  -6   6   1      336.02      329.09      6.33 o
  -5   6   1       25.32       24.44      0.92 o
  -4   6   1      102.94      100.97      2.11 o
  -3   6   1       37.86       39.64      0.69 o
  -2   6   1        0.29        0.53      0.14 o
  -1   6   1       44.41       44.97      0.78 o
   0   6   1       13.79       11.90      0.33 o
   1   6   1       11.34        9.85      0.31 o
   2   6   1      180.82      173.19      2.05 o
   3   6   1       17.74       15.13      0.50 o
   4   6   1       13.09       10.47      0.69 o
   5   6   1        0.49        0.73      0.34 o
   6   6   1        1.36        0.70      0.39 o
   7   6   1        0.86       -0.07      0.52 o
 -11   7   1        1.22        1.37      0.94 o
 -10   7   1        0.15       -0.47      0.75 o
  -9   7   1       19.33       22.78      1.24 o
  -8   7   1        0.01       -0.15      0.44 o
  -7   7   1        0.00        0.50      0.32 o
  -6   7   1        0.02       -0.19      0.29 o
  -5   7   1        0.01        0.19      0.26 o
  -4   7   1       68.02       68.84      1.30 o
  -3   7   1       12.49       11.24      0.35 o
  -2   7   1       24.34       24.44      0.56 o
  -1   7   1        0.19        0.17      0.16 o
   0   7   1       20.39       19.55      0.65 o
   1   7   1        4.48        5.78      0.42 o
   2   7   1       23.07       25.52      0.84 o
   3   7   1        3.18        2.45      0.43 o
   4   7   1        0.09       -0.06      0.47 o
   5   7   1        7.90        9.24      1.10 o
   6   7   1       10.68       11.87      0.86 o
   7   7   1        1.03       -0.24      0.91 o
 -11   8   1        7.10        8.46      1.32 o
 -10   8   1        0.19        0.57      1.53 o
  -9   8   1        1.86        1.65      0.63 o
  -8   8   1        1.98        1.96      0.57 o
  -7   8   1        0.33        0.27      0.34 o
  -6   8   1        8.80        6.94      0.56 o
  -5   8   1        0.07        0.58      0.31 o
  -4   8   1      102.99      103.88      1.65 o
  -3   8   1       69.08       67.42      1.25 o
  -2   8   1        9.23        8.77      0.48 o
  -1   8   1       19.38       18.56      0.68 o
   0   8   1        0.21       -0.25      0.25 o
   1   8   1       18.25       17.27      0.69 o
   2   8   1        0.50        0.63      0.33 o
   3   8   1        0.75        0.50      0.55 o
   4   8   1        1.05        1.28      0.60 o
   5   8   1        0.13        0.27      0.62 o
 -10   9   1        0.00        0.36      1.02 o
  -9   9   1        0.09       -0.54      0.65 o
  -8   9   1        0.02       -0.45      0.55 o
  -7   9   1        0.24        0.08      0.49 o
  -6   9   1        9.14        7.30      0.83 o
  -5   9   1        2.37        3.34      0.92 o
  -4   9   1       28.88       27.73      1.00 o
  -3   9   1       86.07       86.70      1.78 o
  -2   9   1        0.95        1.05      0.35 o
  -1   9   1      129.21      135.04      2.52 o
   0   9   1       12.78       13.54      0.67 o
   1   9   1       18.83       17.81      0.75 o
   2   9   1        4.13        3.60      0.65 o
   3   9   1        0.02        0.51      0.92 o
   4   9   1       11.17       12.04      1.11 o
 -10  10   1        2.92        2.71      1.21 o
  -9  10   1       18.35       17.83      1.36 o
  -8  10   1        0.92       -0.06      0.61 o
  -7  10   1        9.23        6.41      0.85 o
  -6  10   1        0.29        0.71      0.50 o
  -5  10   1        4.13        2.91      0.93 o
  -4  10   1        3.48        2.97      0.62 o
  -3  10   1        2.71        3.18      0.52 o
  -2  10   1        0.99        0.44      0.35 o
  -1  10   1       14.49       15.04      0.84 o
   0  10   1        3.95        4.61      0.50 o
   1  10   1        5.40        7.68      0.75 o
   2  10   1        5.48        6.08      1.02 o
   3  10   1        1.93        2.88      0.99 o
  -8  11   1        0.05        1.03      1.14 o
  -7  11   1        5.82        7.15      1.40 o
  -6  11   1        0.54       -0.04      0.92 o
  -5  11   1        0.93        0.62      0.85 o
  -4  11   1        0.07       -0.05      0.74 o
  -3  11   1        0.00       -0.39      0.61 o
  -2  11   1        0.04        0.27      0.48 o
  -1  11   1        1.19        0.18      0.49 o
   0  11   1        4.80        5.47      0.71 o
   1  11   1        1.12        0.55      0.63 o
  -6  12   1       26.11       30.36      2.38 o
  -5  12   1        1.29        1.41      1.00 o
  -4  12   1       26.60       34.60      2.36 o
  -3  12   1        2.17        1.28      0.90 o
  -2  12   1       10.39       12.38      1.65 o
   3 -13   2        0.17        0.60      0.65 o
   4 -13   2        0.00       -0.76      0.76 o
  -1 -12   2        1.52        0.95      0.40 o
   0 -12   2        0.27        0.80      0.46 o
   1 -12   2        1.13        1.05      0.49 o
   2 -12   2        3.07        3.64      0.50 o
   3 -12   2        0.66        0.56      0.45 o
   4 -12   2        0.00       -0.19      0.67 o
   5 -12   2        0.12       -0.03      0.74 o
   6 -12   2        2.16        2.51      1.01 o
   7 -12   2        1.50        0.86      0.94 o
  -3 -11   2        5.03        4.75      0.48 o
  -2 -11   2        0.93        0.86      0.37 o
  -1 -11   2       12.41       10.84      0.66 o
   0 -11   2        0.23        0.00      0.28 o
   1 -11   2        1.62        1.05      0.33 o
   2 -11   2        5.10        4.32      0.49 o
   3 -11   2        0.90        0.38      0.39 o
   4 -11   2        0.38        0.58      0.62 o
   5 -11   2        0.11       -0.50      0.68 o
   6 -11   2        0.30        0.41      0.84 o
   7 -11   2        2.14       -0.01      0.97 o
   8 -11   2        1.76        1.69      1.13 o
   9 -11   2        0.75       -0.58      0.70 o
  -4 -10   2        0.75        0.34      0.39 o
  -3 -10   2        0.74        1.05      0.37 o
  -2 -10   2        5.54        7.46      0.60 o
  -1 -10   2        0.13       -0.01      0.42 o
   0 -10   2        2.06        2.36      0.48 o
   1 -10   2       84.02       81.17      2.72 o
   2 -10   2        1.28        0.37      0.41 o
   3 -10   2       15.94       14.45      0.85 o
   4 -10   2        0.85        1.10      0.45 o
   5 -10   2        1.85        1.39      0.77 o
   6 -10   2       19.39       25.61      2.75 o
   7 -10   2       10.11        9.95      1.35 o
   8 -10   2        0.85        0.68      0.78 o
   9 -10   2        0.09       -0.42      0.70 o
  -6  -9   2        2.34        1.97      0.52 o
  -5  -9   2        1.81        1.43      0.44 o
  -4  -9   2        0.03        0.01      0.34 o
  -3  -9   2       18.91       15.11      1.25 o
  -2  -9   2        4.37        5.25      0.39 o
  -1  -9   2        1.18        1.48      0.23 o
   0  -9   2      142.96      146.94      2.98 o
   1  -9   2        1.37        1.93      0.32 o
   2  -9   2      340.19      337.59      6.07 o
   3  -9   2        1.55        1.92      0.36 o
   4  -9   2       21.02       17.97      0.68 o
   5  -9   2        0.88        0.56      0.54 o
   6  -9   2        4.13        3.96      0.62 o
   7  -9   2        1.14        0.51      0.65 o
   8  -9   2        0.12        0.28      0.59 o
   9  -9   2        4.73        5.57      0.97 o
  10  -9   2        7.77        9.62      1.75 o
  -7  -8   2        1.25        1.14      0.69 o
  -6  -8   2        8.53        9.50      0.93 o
  -5  -8   2        5.01        5.50      0.71 o
  -4  -8   2        7.03        6.64      0.53 o
  -3  -8   2        6.39        6.30      0.44 o
  -2  -8   2        0.00       -0.20      0.20 o
  -1  -8   2       32.73       35.20      0.79 o
   0  -8   2        0.00        0.17      0.62 o
   1  -8   2        1.81        1.47      0.23 o
   2  -8   2        0.63        0.33      0.24 o
   3  -8   2       16.21       16.03      0.58 o
   4  -8   2       46.96       42.95      0.90 o
   5  -8   2       20.73       21.12      0.78 o
   6  -8   2        0.88        0.20      0.56 o
   7  -8   2        2.26        1.59      0.52 o
   8  -8   2        4.30        3.21      0.66 o
   9  -8   2        4.14        4.13      0.82 o
  10  -8   2       17.85       17.42      1.58 o
  -8  -7   2        2.92        3.61      0.86 o
  -7  -7   2        0.58        0.75      0.62 o
  -6  -7   2       27.10       32.33      1.53 o
  -5  -7   2        0.77        0.85      0.39 o
  -4  -7   2       20.22       22.13      0.83 o
  -3  -7   2       46.83       43.21      0.97 o
  -2  -7   2        1.04        0.19      0.18 o
  -1  -7   2        6.24        6.68      0.29 o
   0  -7   2       27.88       24.45      0.61 o
   1  -7   2        2.95        2.95      0.20 o
   2  -7   2       40.65       40.59      1.50 o
   3  -7   2       16.26       12.81      0.47 o
   4  -7   2       24.19       20.84      0.53 o
   5  -7   2       30.69       29.20      0.73 o
   6  -7   2        0.60       -0.31      0.31 o
   7  -7   2        7.79        6.55      0.67 o
   8  -7   2        0.96        0.41      0.51 o
   9  -7   2        0.68        1.13      1.02 o
  10  -7   2        0.37        0.69      0.87 o
  11  -7   2        4.53        4.92      2.29 o
  -8  -6   2       14.59       17.41      1.94 o
  -7  -6   2        2.00        2.15      1.07 o
  -6  -6   2       11.68       10.56      2.18 o
  -5  -6   2       14.50       14.29      0.62 o
  -4  -6   2       20.61       20.02      0.82 o
  -3  -6   2      146.73      148.13      2.21 o
  -2  -6   2        0.90        0.52      0.15 o
  -1  -6   2        9.44       11.20      0.95 o
   0  -6   2       22.99       20.11      1.28 o
   1  -6   2        1.59        3.09      0.19 o
   2  -6   2       30.98       25.17      0.47 o
   3  -6   2       51.16       52.33      0.85 o
   4  -6   2       65.98       61.02      1.01 o
   5  -6   2       22.32       19.89      0.85 o
   6  -6   2        0.00       -0.29      0.29 o
   7  -6   2       55.22       48.46      1.59 o
   8  -6   2        4.32        5.06      0.70 o
   9  -6   2        2.29        0.52      1.53 o
  10  -6   2       14.21       16.55      2.15 o
  11  -6   2        2.16        1.10      1.59 o
  -9  -5   2       10.06       11.02      1.91 o
  -8  -5   2        0.00        0.23      0.45 o
  -7  -5   2        5.51        5.75      0.60 o
  -6  -5   2        1.07        0.43      0.32 o
  -5  -5   2       20.43       19.88      0.57 o
  -4  -5   2        1.09        0.90      0.15 o
  -3  -5   2        1.72        0.55      0.20 o
  -2  -5   2       10.73       10.08      0.32 o
  -1  -5   2      128.43      139.32      4.34 o
   0  -5   2       52.78       64.30      2.47 o
   1  -5   2      107.80      120.33      1.46 o
   2  -5   2       20.58       14.36      0.33 o
   3  -5   2       34.85       42.94      0.84 o
   4  -5   2       36.85       35.61      0.81 o
   5  -5   2        6.03        7.81      0.37 o
   6  -5   2       46.04       31.56      0.97 o
   7  -5   2        3.59        2.01      0.50 o
   8  -5   2        4.25        2.47      0.57 o
   9  -5   2       17.65       19.01      1.89 o
  10  -5   2        0.68       -0.61      0.72 o
  11  -5   2        2.56        2.73      1.10 o
 -10  -4   2        6.89        8.37      1.42 o
  -9  -4   2       16.04       18.42      1.16 o
  -8  -4   2        0.03       -0.41      0.41 o
  -7  -4   2        3.21        2.52      0.67 o
  -6  -4   2        0.02       -0.23      0.23 o
  -5  -4   2       30.71       23.52      0.57 o
  -4  -4   2      204.84      208.72      2.35 o
  -3  -4   2      108.46      111.37      1.39 o
  -2  -4   2      139.81      142.00      1.84 o
  -1  -4   2       30.71       31.16      1.35 o
   0  -4   2        7.29        8.61      0.74 o
   1  -4   2       40.61       48.42      0.73 o
   2  -4   2       20.11       33.58      0.71 o
   3  -4   2       40.34       52.19      0.86 o
   4  -4   2        5.07        4.58      0.27 o
   5  -4   2        2.87        4.27      0.34 o
   6  -4   2        8.56        8.42      0.80 o
   7  -4   2        0.87        0.57      0.37 o
   8  -4   2        2.17        2.08      1.61 o
   9  -4   2        3.63        2.25      0.84 o
  10  -4   2        7.70        5.70      0.79 o
  11  -4   2        2.06        2.00      1.01 o
 -10  -3   2        1.15       -0.17      0.57 o
  -9  -3   2        2.43        0.63      0.58 o
  -8  -3   2        0.00       -0.23      0.34 o
  -7  -3   2        0.22       -0.33      0.39 o
  -6  -3   2      103.36       97.62      1.53 o
  -5  -3   2       65.41       65.33      0.93 o
  -4  -3   2      426.65      480.47      4.81 o
  -3  -3   2     1280.93     1333.70     12.95 o
  -2  -3   2      148.36      165.94      1.62 o
  -1  -3   2       64.17       76.34      1.27 o
   0  -3   2      132.97      145.74      2.04 o
   1  -3   2       23.90       27.30      0.40 o
   2  -3   2      685.24      710.34      7.44 o
   3  -3   2        0.49        0.70      0.13 o
   4  -3   2      151.47      178.18      2.41 o
   5  -3   2       15.92       20.37      0.81 o
   6  -3   2       49.15       48.62      1.09 o
   7  -3   2       56.23       57.63      1.48 o
   8  -3   2        0.21       -0.26      0.97 o
   9  -3   2        0.64        0.39      0.67 o
  10  -3   2        0.06       -0.36      0.56 o
  11  -3   2        0.44        0.16      0.85 o
 -11  -2   2        4.25        5.41      1.32 o
 -10  -2   2        8.05        9.56      0.90 o
  -9  -2   2        6.29        7.06      0.64 o
  -8  -2   2       26.95       27.60      1.01 o
  -7  -2   2       16.90       16.30      0.58 o
  -6  -2   2        7.63        6.88      0.34 o
  -5  -2   2        6.24        8.32      0.41 o
  -4  -2   2     1329.36     1432.82     14.91 o
  -3  -2   2       13.02       11.90      0.26 o
  -2  -2   2     4147.00     4230.74     37.18 o
  -1  -2   2     2983.44     3031.72     28.26 o
   0  -2   2      704.74      707.18      6.99 o
   1  -2   2      423.85      445.87      4.41 o
   2  -2   2       18.72       17.13      0.38 o
   3  -2   2        6.62        9.89      0.30 o
   4  -2   2       37.04       44.04      0.81 o
   5  -2   2       55.77       54.66      1.10 o
   6  -2   2       48.60       59.47      1.25 o
   7  -2   2       21.44       21.16      2.20 o
   8  -2   2       14.43       15.54      1.27 o
   9  -2   2        1.35        1.41      0.56 o
  10  -2   2        7.70        6.95      0.87 o
  11  -2   2        0.22       -0.48      0.63 o
 -11  -1   2        0.96        0.61      0.64 o
 -10  -1   2        1.75        0.96      0.71 o
  -9  -1   2        2.68        1.64      0.45 o
  -8  -1   2       52.96       57.57      1.46 o
  -7  -1   2        0.67        0.45      0.27 o
  -6  -1   2        5.33        4.75      0.39 o
  -5  -1   2       40.13       35.31      0.60 o
  -4  -1   2        4.44        6.90      0.21 o
  -3  -1   2        0.60        0.74      0.18 o
  -2  -1   2     1503.11     1572.17     13.89 o
  -1  -1   2      694.99      708.34      6.01 o
   0  -1   2     7270.06     6528.44     60.96 o
   1  -1   2        9.35        8.44      0.17 o
   2  -1   2       19.07       22.42      0.32 o
   3  -1   2        0.02        0.21      0.12 o
   4  -1   2      113.77      109.18      1.61 o
   5  -1   2       47.43       51.95      0.98 o
   6  -1   2      285.52      277.88      4.12 o
   7  -1   2        9.45        9.74      1.47 o
   8  -1   2       60.84       62.87      1.92 o
   9  -1   2        1.63        0.79      0.56 o
  10  -1   2        5.09        4.76      0.81 o
  11  -1   2        2.32        3.26      0.94 o
 -11   0   2        0.63        0.69      0.85 o
 -10   0   2       18.58       20.11      1.51 o
  -9   0   2        3.30        3.28      0.48 o
  -8   0   2        2.09        2.40      0.31 o
  -7   0   2        9.19        9.76      0.43 o
  -6   0   2        9.68       10.76      0.35 o
  -5   0   2       98.84      117.19      1.44 o
  -4   0   2      120.71      141.53      1.56 o
  -3   0   2      272.33      283.08      2.61 o
  -2   0   2       14.42       21.18      0.28 o
  -1   0   2       13.95       12.76      0.22 o
   0   0   2       13.82       12.33      0.17 o
   1   0   2       67.50       58.97      0.57 o
   2   0   2        1.37        0.53      0.09 o
   3   0   2       67.29       67.09      0.89 o
   4   0   2       40.84       39.32      0.68 o
   5   0   2       26.01       25.69      0.59 o
   6   0   2       52.82       55.25      1.04 o
   7   0   2       29.02       33.45      1.10 o
   8   0   2        9.08       11.47      0.82 o
   9   0   2        3.61        4.81      0.77 o
  10   0   2        3.41        2.43      0.76 o
 -12   1   2        5.34       10.46      2.06 o
 -11   1   2        1.86        2.43      2.14 o
 -10   1   2       13.37       12.67      0.90 o
  -9   1   2        8.96        9.97      0.64 o
  -8   1   2        4.02        4.34      0.36 o
  -7   1   2      108.12      106.28      1.54 o
  -6   1   2       49.66       50.32      0.81 o
  -5   1   2       14.50       25.10      0.52 o
  -4   1   2      515.72      512.41      5.45 o
  -3   1   2       14.67        9.73      0.21 o
  -2   1   2     2525.71     2532.38     26.25 o
  -1   1   2       52.70       65.73      0.72 o
   0   1   2     2167.11     2109.88     19.70 o
   1   1   2      683.78      668.46      6.32 o
   2   1   2       25.18       28.41      0.55 o
   3   1   2       55.29       63.01      0.99 o
   4   1   2       72.95       74.59      1.21 o
   5   1   2        0.16       -0.08      0.18 o
   6   1   2       16.44       13.19      0.59 o
   7   1   2        0.74        0.55      0.38 o
   8   1   2       10.09       11.70      0.77 o
   9   1   2       53.74       62.03      2.14 o
  10   1   2        0.91        0.36      0.74 o
 -12   2   2        0.01       -0.69      1.09 o
 -11   2   2        1.72        1.76      0.93 o
 -10   2   2        3.91        2.41      0.89 o
  -9   2   2        1.79        0.38      0.68 o
  -8   2   2       16.29       16.98      0.62 o
  -7   2   2       98.87       98.11      1.45 o
  -6   2   2       44.96       46.92      0.94 o
  -5   2   2       82.80       88.74      1.24 o
  -4   2   2      203.09      230.10      2.97 o
  -3   2   2       14.18       14.60      0.45 o
  -2   2   2      118.68      123.86      1.53 o
  -1   2   2       10.58        7.38      0.17 o
   0   2   2       81.74       75.10      0.82 o
   1   2   2       57.49       59.12      0.73 o
   2   2   2      318.92      368.27      3.77 o
   3   2   2       17.12       17.75      0.43 o
   4   2   2       44.13       50.35      0.89 o
   5   2   2        2.97        3.99      0.34 o
   6   2   2        0.44        0.54      0.42 o
   7   2   2        5.15        6.18      0.60 o
   8   2   2        8.23        6.55      0.67 o
   9   2   2        2.67        1.80      0.73 o
 -12   3   2        0.52        0.27      0.81 o
 -11   3   2        7.29        9.01      2.01 o
 -10   3   2        0.17        0.61      0.78 o
  -9   3   2       10.37       11.87      1.22 o
  -8   3   2       18.80       18.55      0.83 o
  -7   3   2        0.12       -0.21      0.21 o
  -6   3   2       17.16       17.66      0.90 o
  -5   3   2       18.06       19.06      0.45 o
  -4   3   2       77.44       79.54      1.18 o
  -3   3   2     1205.08     1272.04     15.31 o
  -2   3   2      125.89      124.67      1.38 o
  -1   3   2      365.21      410.80      4.39 o
   0   3   2       95.81       94.70      1.08 o
   1   3   2        8.97        7.97      0.24 o
   2   3   2      227.90      229.10      2.64 o
   3   3   2      110.31      110.32      2.06 o
   4   3   2       43.41       53.04      1.03 o
   5   3   2       25.42       28.88      0.83 o
   6   3   2       29.12       33.31      0.98 o
   7   3   2        1.73        1.68      0.46 o
   8   3   2        0.24        0.25      0.52 o
   9   3   2        7.74        7.46      1.13 o
 -12   4   2        2.52        0.77      0.93 o
 -11   4   2        0.23        0.15      0.76 o
 -10   4   2       25.43       25.17      1.71 o
  -9   4   2       12.06       11.47      1.17 o
  -8   4   2        9.02        6.46      0.71 o
  -7   4   2      142.39      157.35      2.79 o
  -6   4   2       56.47       61.63      1.88 o
  -5   4   2       91.91       98.96      1.55 o
  -4   4   2       25.17       25.16      0.76 o
  -3   4   2       20.20       25.77      0.46 o
  -2   4   2      273.30      302.34      3.59 o
  -1   4   2      247.47      273.78      3.23 o
   0   4   2       76.25       84.09      1.01 o
   1   4   2      108.68      118.33      1.45 o
   2   4   2       14.66       13.28      0.40 o
   3   4   2        5.54        4.37      0.26 o
   4   4   2        0.10        0.18      0.24 o
   5   4   2        7.15        6.91      0.47 o
   6   4   2        2.04        2.55      0.53 o
   7   4   2        0.13        0.15      0.50 o
   8   4   2        0.18       -0.22      0.57 o
 -12   5   2       10.15       12.81      1.78 o
 -11   5   2        0.08       -0.64      0.71 o
 -10   5   2       23.38       30.96      1.86 o
  -9   5   2        3.58        2.77      0.78 o
  -8   5   2      110.88      112.06      2.83 o
  -7   5   2       16.82       21.55      1.04 o
  -6   5   2      250.94      234.27      6.20 o
  -5   5   2      119.15      115.96      1.94 o
  -4   5   2       62.31       62.18      1.20 o
  -3   5   2        6.35        7.16      0.26 o
  -2   5   2        3.07        2.80      0.20 o
  -1   5   2        1.08        0.94      0.16 o
   0   5   2       86.59       95.87      1.32 o
   1   5   2       13.49       12.27      0.35 o
   2   5   2        9.41        7.19      0.36 o
   3   5   2       35.25       32.45      0.77 o
   4   5   2       26.12       23.94      0.87 o
   5   5   2        0.37        0.70      0.32 o
   6   5   2        2.82        2.90      0.48 o
   7   5   2        0.37       -0.36      0.41 o
   8   5   2        0.84        0.40      0.53 o
 -12   6   2        2.41        2.50      1.58 o
 -11   6   2        0.83        1.42      0.90 o
 -10   6   2        1.43        2.92      0.89 o
  -9   6   2        0.64        1.18      1.19 o
  -8   6   2        0.33        0.46      0.45 o
  -7   6   2       10.39       12.05      1.14 o
  -6   6   2       73.02       71.79      1.60 o
  -5   6   2        6.54        6.59      0.47 o
  -4   6   2      173.20      170.68      2.79 o
  -3   6   2       10.37       12.89      0.38 o
  -2   6   2        0.11        0.29      0.16 o
  -1   6   2        4.78        4.30      0.25 o
   0   6   2       14.97       18.81      0.52 o
   1   6   2        1.72        1.33      0.21 o
   2   6   2       30.20       30.56      0.82 o
   3   6   2        8.77        8.95      0.49 o
   4   6   2        8.73        7.04      0.93 o
   5   6   2        0.60        0.19      0.91 o
   6   6   2        2.60        3.20      0.60 o
   7   6   2        8.24        9.35      0.96 o
 -11   7   2        2.15        1.41      0.90 o
 -10   7   2        2.39        2.37      0.88 o
  -9   7   2        3.55        2.10      0.79 o
  -8   7   2        0.04       -0.19      0.44 o
  -7   7   2        9.73        9.73      0.79 o
  -6   7   2       13.92       13.05      0.64 o
  -5   7   2        6.47        6.54      0.42 o
  -4   7   2        0.18        0.12      0.23 o
  -3   7   2        0.45        0.76      0.22 o
  -2   7   2        3.89        2.25      0.25 o
  -1   7   2        6.06        6.61      0.35 o
   0   7   2        6.01        3.62      0.36 o
   1   7   2        3.00        2.48      0.30 o
   2   7   2       23.23       20.66      0.67 o
   3   7   2        5.79        5.94      0.66 o
   4   7   2        1.90        1.94      0.64 o
   5   7   2        0.01        0.10      0.58 o
   6   7   2        1.59        3.03      0.85 o
 -11   8   2        0.22        0.23      0.91 o
 -10   8   2        0.03        0.55      0.84 o
  -9   8   2        0.00        0.04      0.66 o
  -8   8   2       12.14       13.55      0.76 o
  -7   8   2        0.80        1.43      0.46 o
  -6   8   2       52.24       51.13      1.33 o
  -5   8   2       10.59        9.80      0.65 o
  -4   8   2       22.96       25.79      0.84 o
  -3   8   2       40.97       38.18      0.90 o
  -2   8   2        4.57        4.16      0.34 o
  -1   8   2        3.35        1.71      0.35 o
   0   8   2       35.90       37.03      1.06 o
   1   8   2        0.98        0.70      0.34 o
   2   8   2        1.23        1.73      0.51 o
   3   8   2       12.75       13.48      1.04 o
   4   8   2       10.85       12.25      1.42 o
   5   8   2       54.97       59.69      3.52 o
 -10   9   2        0.54        0.06      1.01 o
  -9   9   2        3.81        3.55      0.92 o
  -8   9   2        1.01       -0.54      0.59 o
  -7   9   2        1.20        1.68      0.77 o
  -6   9   2        0.00        0.28      0.40 o
  -5   9   2        0.17        0.23      0.36 o
  -4   9   2        3.57        3.19      0.44 o
  -3   9   2       19.56       22.60      0.77 o
  -2   9   2        1.32        0.35      0.33 o
  -1   9   2        0.01        0.53      0.44 o
   0   9   2        1.57        1.66      0.50 o
   1   9   2        0.85        0.90      0.46 o
   2   9   2        1.07        0.45      0.49 o
   3   9   2        9.35        7.84      1.32 o
   4   9   2        5.57        5.13      0.91 o
  -9  10   2        0.28        0.13      0.67 o
  -8  10   2        0.16        0.52      0.85 o
  -7  10   2       17.11       18.93      1.26 o
  -6  10   2        2.95        2.86      0.65 o
  -5  10   2        0.24        0.16      0.58 o
  -4  10   2        7.32        5.89      0.93 o
  -3  10   2       19.50       18.19      0.95 o
  -2  10   2        0.62        0.42      0.46 o
  -1  10   2       37.12       36.37      1.45 o
   0  10   2       25.41       28.18      1.52 o
   1  10   2        6.13        5.35      0.73 o
   2  10   2        8.10        9.06      0.99 o
  -8  11   2        2.05       -0.02      1.14 o
  -7  11   2        2.53        4.20      1.29 o
  -6  11   2        5.38        4.29      1.21 o
  -5  11   2       17.34       19.53      1.82 o
  -4  11   2        2.55        2.53      0.97 o
  -3  11   2       13.65       14.68      3.31 o
  -2  11   2        0.32        0.00      0.49 o
  -1  11   2       10.79       10.46      0.86 o
   0  11   2        5.76        4.50      0.76 o
  -5  12   2        0.18        0.08      1.02 o
  -4  12   2        0.40        0.68      0.93 o
   2 -13   3        0.00        0.34      0.36 o
   3 -13   3        0.99        1.75      0.68 o
   4 -13   3        0.14        0.65      0.75 o
   5 -13   3        0.30       -0.40      0.79 o
  -1 -12   3        1.06        0.63      1.12 o
   1 -12   3        0.57        0.47      0.30 o
   2 -12   3        0.96        0.86      0.52 o
   3 -12   3        0.50        0.44      0.48 o
   4 -12   3        0.36        0.28      0.72 o
   5 -12   3       17.71       23.50      1.83 o
   6 -12   3        3.15        3.77      1.09 o
   7 -12   3        0.81        0.79      1.04 o
  -3 -11   3        0.01        0.07      0.44 o
  -2 -11   3        2.40        1.58      1.29 o
  -1 -11   3       27.10       25.49      2.26 o
   0 -11   3        5.78        4.53      1.35 o
   1 -11   3       16.38       15.33      1.33 o
   2 -11   3        1.44        1.91      0.39 o
   3 -11   3        0.00        0.21      0.37 o
   4 -11   3        0.61        1.18      0.73 o
   5 -11   3        2.87        2.96      0.90 o
   6 -11   3        0.99        0.92      0.86 o
   7 -11   3        1.71        2.26      1.08 o
   8 -11   3        6.33        9.21      1.57 o
  -5 -10   3       16.75       16.38      1.09 o
  -4 -10   3        2.01        2.06      0.47 o
  -3 -10   3        7.13        7.48      0.48 o
  -2 -10   3        0.29        0.62      0.23 o
  -1 -10   3       10.36       11.87      1.52 o
   0 -10   3       96.63       97.85      2.18 o
   1 -10   3        5.81        6.01      0.41 o
   2 -10   3       32.26       29.51      1.07 o
   3 -10   3        6.02        4.73      0.54 o
   4 -10   3        4.03        3.26      0.56 o
   5 -10   3       12.72       15.28      1.40 o
   6 -10   3        0.81        0.63      0.48 o
   7 -10   3        1.06        1.49      0.62 o
   8 -10   3       12.17       12.00      1.13 o
   9 -10   3        5.33        6.04      1.04 o
  -6  -9   3        6.29        6.30      0.81 o
  -5  -9   3        0.39       -0.08      0.37 o
  -4  -9   3        2.93        3.57      0.43 o
  -3  -9   3        3.38        3.82      0.30 o
  -2  -9   3        9.55        7.45      0.40 o
  -1  -9   3       10.29        9.18      0.85 o
   0  -9   3       61.60       54.38      1.10 o
   1  -9   3        0.99        1.11      0.27 o
   2  -9   3        2.84       -0.14      0.35 o
   3  -9   3        5.51        4.91      0.52 o
   4  -9   3        1.98        1.19      0.39 o
   5  -9   3        0.05       -0.26      0.36 o
   6  -9   3        0.13        0.31      0.47 o
   7  -9   3        6.73        7.54      0.85 o
   8  -9   3        3.48        3.38      1.23 o
   9  -9   3        0.03       -0.67      0.67 o
  10  -9   3        4.33        5.18      1.51 o
  -7  -8   3        0.58        0.23      0.60 o
  -6  -8   3        9.72       10.89      0.94 o
  -5  -8   3        7.86        7.96      0.60 o
  -4  -8   3        5.74        5.57      0.45 o
  -3  -8   3        3.17        3.37      0.44 o
  -2  -8   3       49.33       43.95      0.93 o
  -1  -8   3        6.20        6.41      0.70 o
   0  -8   3       20.65       14.42      0.94 o
   1  -8   3        4.98        4.89      0.33 o
   2  -8   3      112.13      103.02      2.49 o
   3  -8   3       97.50      101.00      2.49 o
   4  -8   3        0.00       -0.27      0.27 o
   5  -8   3       28.60       25.81      0.81 o
   6  -8   3        3.64        3.37      0.51 o
   7  -8   3        3.08        2.20      0.54 o
   8  -8   3        0.21       -0.17      0.69 o
   9  -8   3       10.54       12.98      1.30 o
  10  -8   3       10.04       12.85      2.59 o
  -8  -7   3       12.23       13.25      1.14 o
  -7  -7   3        7.86        8.77      1.23 o
  -6  -7   3       32.98       31.51      1.44 o
  -5  -7   3        2.41        2.88      0.43 o
  -4  -7   3        4.96        4.45      0.42 o
  -3  -7   3        2.31        3.35      0.41 o
  -2  -7   3        0.05       -0.07      0.14 o
  -1  -7   3        4.28        4.68      0.63 o
   0  -7   3        2.02        1.93      0.46 o
   1  -7   3       23.95       22.88      0.59 o
   2  -7   3       71.22       66.51      1.47 o
   3  -7   3      247.23      233.51      3.36 o
   4  -7   3       13.70       14.69      0.54 o
   5  -7   3      337.46      311.75      4.51 o
   6  -7   3        1.66        0.70      0.36 o
   7  -7   3       24.36       23.76      2.37 o
   8  -7   3        0.80        0.53      0.50 o
   9  -7   3        1.31        1.62      0.78 o
  10  -7   3        0.21        1.72      0.90 o
  -9  -6   3        6.65        9.17      1.08 o
  -8  -6   3        9.63        8.39      0.97 o
  -7  -6   3        5.29        6.19      0.81 o
  -6  -6   3       31.35       29.33      1.11 o
  -5  -6   3        0.06       -0.10      0.27 o
  -4  -6   3       93.46       88.22      1.45 o
  -3  -6   3      246.70      251.87      3.18 o
  -2  -6   3        1.96        3.15      0.27 o
  -1  -6   3      277.07      287.69      6.41 o
   0  -6   3        3.40        3.60      0.46 o
   1  -6   3      126.71      128.71      2.36 o
   2  -6   3       22.92       21.86      0.60 o
   3  -6   3        4.86        5.06      0.29 o
   4  -6   3       24.89       22.32      0.58 o
   5  -6   3       31.57       34.61      1.04 o
   6  -6   3        1.26        1.43      0.50 o
   7  -6   3        7.96        5.73      0.66 o
   8  -6   3        8.82        9.39      1.53 o
   9  -6   3        0.16       -0.29      0.66 o
  10  -6   3        7.00        9.30      1.54 o
  11  -6   3        3.04        5.04      1.20 o
  -9  -5   3        0.11        0.96      0.72 o
  -8  -5   3        3.31        2.95      0.56 o
  -7  -5   3        0.12       -0.21      0.38 o
  -6  -5   3        0.57        0.52      0.46 o
  -5  -5   3        6.99        7.19      0.33 o
  -4  -5   3        9.17        8.90      0.35 o
  -3  -5   3      253.31      260.58      3.26 o
  -2  -5   3       27.97       28.18      0.49 o
  -1  -5   3       46.81       41.96      1.34 o
   0  -5   3        7.37       13.40      0.30 o
   1  -5   3      458.28      524.27      7.83 o
   2  -5   3       15.31       18.98      0.50 o
   3  -5   3      296.84      342.44      4.32 o
   4  -5   3       15.03       15.20      0.51 o
   5  -5   3        0.51        0.51      0.17 o
   6  -5   3        1.02        2.64      0.40 o
   7  -5   3       22.74       19.41      1.02 o
   8  -5   3       62.29       55.61      2.32 o
   9  -5   3        2.18        1.13      1.14 o
  10  -5   3        9.25        8.78      1.52 o
  11  -5   3        0.06       -1.19      1.19 o
 -10  -4   3       16.54       16.87      1.10 o
  -9  -4   3       14.28       15.58      0.98 o
  -8  -4   3        0.29       -0.08      0.42 o
  -7  -4   3       34.99       36.61      1.09 o
  -6  -4   3       27.79       28.08      1.05 o
  -5  -4   3      493.34      515.36      6.19 o
  -4  -4   3       26.73       28.16      0.55 o
  -3  -4   3      398.34      435.06      4.34 o
  -2  -4   3       45.99       48.59      0.66 o
  -1  -4   3      492.00      532.85      6.51 o
   0  -4   3      896.11      966.74     11.70 o
   1  -4   3      354.94      379.87      4.02 o
   2  -4   3      319.23      336.79      4.18 o
   3  -4   3      438.33      479.88      5.49 o
   4  -4   3        0.27        0.43      0.15 o
   5  -4   3       33.36       38.38      0.82 o
   6  -4   3       26.18       21.27      1.29 o
   7  -4   3       23.35       24.34      1.13 o
   8  -4   3        3.68        4.28      0.85 o
   9  -4   3        0.00       -0.66      0.66 o
  10  -4   3        0.03       -0.51      0.94 o
  11  -4   3        2.97        3.20      1.18 o
 -11  -3   3        0.14        0.47      0.94 o
 -10  -3   3        4.02        5.34      0.75 o
  -9  -3   3        0.29        0.26      0.52 o
  -8  -3   3       16.92       17.98      1.17 o
  -7  -3   3        1.43        0.50      0.33 o
  -6  -3   3        3.68        1.90      0.26 o
  -5  -3   3       13.00       14.29      0.38 o
  -4  -3   3      139.02      143.56      1.70 o
  -3  -3   3      723.27      764.12      7.58 o
  -2  -3   3       32.02       31.63      0.48 o
  -1  -3   3       34.49       32.55      0.41 o
   0  -3   3      227.83      261.56      2.98 o
   1  -3   3      787.42      835.73      8.21 o
   2  -3   3      166.20      166.46      1.76 o
   3  -3   3        4.89        8.63      0.45 o
   4  -3   3       12.91       16.69      0.48 o
   5  -3   3        0.32        0.11      0.19 o
   6  -3   3        5.15        3.99      0.39 o
   7  -3   3        0.78        0.89      0.47 o
   8  -3   3        3.47        3.73      0.83 o
   9  -3   3        0.13       -0.45      0.61 o
  10  -3   3        3.78        4.37      0.79 o
  11  -3   3        3.62        4.03      0.97 o
 -11  -2   3        5.66        5.77      1.56 o
 -10  -2   3       12.95       14.17      0.86 o
  -9  -2   3       15.85       14.19      0.83 o
  -8  -2   3        7.32        8.38      0.59 o
  -7  -2   3      144.17      132.28      2.18 o
  -6  -2   3        7.50        5.63      0.33 o
  -5  -2   3       18.26       13.79      0.34 o
  -4  -2   3       19.02       23.66      0.41 o
  -3  -2   3       20.64       24.79      0.36 o
  -2  -2   3      491.79      527.24      4.71 o
  -1  -2   3      111.76      110.86      1.19 o
   0  -2   3      249.59      262.58      2.51 o
   1  -2   3       38.00       38.79      0.45 o
   2  -2   3       18.84       18.27      0.31 o
   3  -2   3      249.63      251.32      3.23 o
   4  -2   3       13.00       13.81      0.43 o
   5  -2   3        1.81        1.62      0.28 o
   6  -2   3        0.74        0.45      0.31 o
   7  -2   3        4.85        4.58      0.58 o
   8  -2   3        0.64        0.60      0.66 o
   9  -2   3        0.03       -0.04      0.71 o
  10  -2   3        0.87        0.58      0.63 o
  11  -2   3        0.03       -0.02      1.36 o
 -11  -1   3       11.94       12.86      1.76 o
 -10  -1   3        5.71        7.16      0.68 o
  -9  -1   3        8.97        9.75      0.67 o
  -8  -1   3        1.51        0.62      0.30 o
  -7  -1   3        0.75        0.42      0.22 o
  -6  -1   3        0.33        1.55      0.19 o
  -5  -1   3        3.76        5.73      0.24 o
  -4  -1   3        9.23        7.06      0.27 o
  -3  -1   3       32.10       30.29      0.47 o
  -2  -1   3       28.70       32.94      0.44 o
  -1  -1   3       14.11       19.06      0.28 o
   0  -1   3      109.02       99.82      1.16 o
   1  -1   3      311.28      330.86      2.79 o
   2  -1   3      142.55      153.18      1.56 o
   3  -1   3       79.47       76.69      0.96 o
   4  -1   3        1.78        2.44      0.21 o
   5  -1   3      129.24      124.26      1.87 o
   6  -1   3       24.63       25.80      0.76 o
   7  -1   3       34.56       39.34      1.15 o
   8  -1   3        2.20        1.95      0.60 o
   9  -1   3        1.78        2.58      0.70 o
  10  -1   3        2.30        3.30      0.81 o
 -12   0   3        2.30        0.15      1.33 o
 -11   0   3        0.12       -0.37      0.74 o
 -10   0   3        0.62        0.58      0.70 o
  -9   0   3        0.02        0.33      0.31 o
  -8   0   3       26.78       29.91      0.78 o
  -7   0   3       69.32       75.03      1.29 o
  -6   0   3        4.38        3.14      0.23 o
  -5   0   3        1.30        0.75      0.16 o
  -4   0   3        4.71        4.93      0.21 o
  -3   0   3        0.03        0.00      0.09 o
  -2   0   3      103.81       97.04      0.98 o
  -1   0   3     2277.08     2189.85     20.34 o
   0   0   3      159.14      155.53      1.49 o
   1   0   3     1959.29     1962.07     17.40 o
   2   0   3       15.93       16.29      0.34 o
   3   0   3        5.88        5.17      0.26 o
   4   0   3        0.41       -0.12      0.13 o
   5   0   3       93.13       91.27      1.36 o
   6   0   3        0.03        0.22      0.24 o
   7   0   3       34.40       33.14      1.13 o
   8   0   3        0.15        0.00      0.68 o
   9   0   3       47.13       48.27      1.88 o
  10   0   3        1.14        0.77      0.74 o
 -12   1   3        1.81        1.01      0.99 o
 -11   1   3        3.07        3.00      1.00 o
 -10   1   3        3.04        2.64      1.05 o
  -9   1   3        3.43        2.58      0.44 o
  -8   1   3        1.92        1.89      0.30 o
  -7   1   3       59.81       56.67      0.98 o
  -6   1   3       13.35       10.26      0.36 o
  -5   1   3      219.91      209.18      2.57 o
  -4   1   3        0.01        1.01      0.14 o
  -3   1   3      322.10      341.76      3.97 o
  -2   1   3      265.43      265.05      2.61 o
  -1   1   3        0.81        0.84      0.09 o
   0   1   3       69.98       71.90      0.81 o
   1   1   3       11.34       10.33      0.26 o
   2   1   3        1.23        1.44      0.14 o
   3   1   3      574.48      573.97      7.16 o
   4   1   3        9.45        8.18      0.29 o
   5   1   3       31.69       30.48      0.85 o
   6   1   3        0.00        0.16      0.30 o
   7   1   3        9.09       10.08      0.79 o
   8   1   3       60.87       65.18      2.12 o
   9   1   3       16.69       20.76      1.30 o
  10   1   3        3.45        4.07      1.39 o
 -12   2   3        0.00        0.18      0.83 o
 -11   2   3        0.01        0.81      0.89 o
 -10   2   3        4.21        4.22      0.94 o
  -9   2   3       33.77       33.31      3.39 o
  -8   2   3        1.08        0.79      0.30 o
  -7   2   3      211.68      201.14      2.80 o
  -6   2   3       17.88       18.09      0.48 o
  -5   2   3       93.03      119.50      1.78 o
  -4   2   3        9.39        9.24      0.35 o
  -3   2   3     1311.54     1400.24     16.89 o
  -2   2   3       57.30       79.29      1.37 o
  -1   2   3     1016.91     1084.30     11.32 o
   0   2   3      331.00      335.60      3.43 o
   1   2   3        6.83        5.25      0.19 o
   2   2   3       17.69       27.99      0.45 o
   3   2   3       39.05       39.66      0.70 o
   4   2   3      109.82      112.59      1.78 o
   5   2   3       15.21       16.04      0.64 o
   6   2   3        4.65        3.68      0.49 o
   7   2   3        3.18        3.03      0.53 o
   8   2   3        6.78        7.61      0.74 o
   9   2   3        1.87        3.17      1.24 o
 -12   3   3        2.02        1.74      0.96 o
 -11   3   3        4.46        3.63      0.96 o
 -10   3   3        0.51        0.02      0.71 o
  -9   3   3      140.08      145.83      4.37 o
  -8   3   3        4.18        3.96      0.60 o
  -7   3   3      147.34      142.10      2.71 o
  -6   3   3        0.89        1.41      0.38 o
  -5   3   3       78.62       78.23      1.30 o
  -4   3   3      813.98      818.27     10.05 o
  -3   3   3      176.80      183.66      2.26 o
  -2   3   3      756.82      814.03      8.08 o
  -1   3   3      629.98      623.46      5.93 o
   0   3   3        0.86        0.45      0.24 o
   1   3   3       47.26       43.11      0.67 o
   2   3   3       72.72       74.72      1.03 o
   3   3   3      125.54      119.52      1.69 o
   4   3   3        1.09        0.60      0.23 o
   5   3   3        1.29        1.37      0.34 o
   6   3   3        0.35       -0.23      0.37 o
   7   3   3        2.50        1.40      0.49 o
   8   3   3        0.01       -0.45      0.45 o
 -12   4   3       14.03       17.47      1.67 o
 -11   4   3        0.29        0.45      0.80 o
 -10   4   3        0.46        0.60      0.82 o
  -9   4   3        3.78        2.66      0.73 o
  -8   4   3       11.12       12.51      0.92 o
  -7   4   3      117.38      103.91      2.55 o
  -6   4   3        3.74        4.48      0.38 o
  -5   4   3       10.64        7.84      0.39 o
  -4   4   3      311.48      304.38      4.88 o
  -3   4   3        1.77        1.60      0.15 o
  -2   4   3       38.65       32.65      0.56 o
  -1   4   3       95.87       83.30      1.10 o
   0   4   3       38.48       36.63      0.62 o
   1   4   3      148.42      139.86      1.82 o
   2   4   3       53.02       49.20      0.84 o
   3   4   3        0.03        0.45      0.28 o
   4   4   3        0.80        0.61      0.28 o
   5   4   3        0.30        1.03      0.34 o
   6   4   3       13.26       12.49      0.73 o
   7   4   3        1.70        1.29      0.48 o
   8   4   3        0.19       -0.21      0.49 o
 -12   5   3       12.24        9.48      1.42 o
 -11   5   3       12.02       12.86      1.81 o
 -10   5   3       20.77       20.95      4.00 o
  -9   5   3        0.25        0.47      0.58 o
  -8   5   3       36.49       32.15      1.33 o
  -7   5   3        0.23        0.42      0.41 o
  -6   5   3       72.37       68.70      2.80 o
  -5   5   3        7.98        6.25      0.36 o
  -4   5   3       10.05        8.40      0.38 o
  -3   5   3        2.55        1.83      0.20 o
  -2   5   3        7.14        7.04      0.30 o
  -1   5   3       67.66       68.92      0.99 o
   0   5   3       32.65       29.29      0.54 o
   1   5   3       10.04       10.91      0.36 o
   2   5   3        2.32        1.56      0.21 o
   3   5   3       11.99       11.79      0.56 o
   4   5   3        0.62        0.84      0.38 o
   5   5   3        7.48        7.26      0.70 o
   6   5   3        4.75        4.72      0.57 o
   7   5   3        0.89        0.27      0.50 o
 -12   6   3        4.60        5.38      1.81 o
 -11   6   3        0.17       -0.75      0.78 o
 -10   6   3       15.04       16.59      1.47 o
  -9   6   3       11.65       12.60      1.54 o
  -8   6   3        1.59        1.82      0.55 o
  -7   6   3       11.67       14.23      1.06 o
  -6   6   3        0.08        0.08      0.30 o
  -5   6   3       14.26       14.40      0.58 o
  -4   6   3        3.70        4.40      0.28 o
  -3   6   3       46.89       46.03      0.83 o
  -2   6   3        9.53       10.55      0.38 o
  -1   6   3       15.21       15.44      0.47 o
   0   6   3        1.51        0.82      0.21 o
   1   6   3       55.47       47.88      0.97 o
   2   6   3        2.42        1.84      0.34 o
   3   6   3       54.42       53.05      1.40 o
   4   6   3        0.01        0.18      0.39 o
   5   6   3        0.07       -0.33      0.45 o
   6   6   3        8.05        9.21      2.76 o
 -11   7   3        7.09        9.04      1.53 o
 -10   7   3        0.42       -0.34      0.71 o
  -9   7   3        8.38        7.61      1.03 o
  -8   7   3        0.46        0.15      0.38 o
  -7   7   3       13.88       14.93      0.73 o
  -6   7   3        1.67        2.02      0.39 o
  -5   7   3        7.07        6.01      0.48 o
  -4   7   3        1.53        1.75      0.26 o
  -3   7   3       11.76       10.54      0.43 o
  -2   7   3       36.69       33.89      0.77 o
  -1   7   3        2.12        2.23      0.27 o
   0   7   3        0.78        0.59      0.27 o
   1   7   3        3.90        3.65      0.59 o
   2   7   3        2.04        2.39      0.42 o
   3   7   3       44.63       49.16      1.36 o
   4   7   3        0.02        0.66      0.63 o
   5   7   3       22.54       21.39      3.30 o
 -11   8   3        0.13       -0.89      0.89 o
 -10   8   3        2.82        2.60      0.93 o
  -9   8   3        0.42        0.42      0.58 o
  -8   8   3        2.28        3.22      0.52 o
  -7   8   3        0.11       -0.02      0.38 o
  -6   8   3        0.02        0.00      0.31 o
  -5   8   3        0.15        0.63      0.33 o
  -4   8   3        1.36        0.65      0.32 o
  -3   8   3       21.31       17.89      0.72 o
  -2   8   3       18.94       18.35      0.74 o
  -1   8   3       32.21       30.33      1.55 o
   0   8   3        1.39        1.69      0.57 o
   1   8   3        0.18        0.12      0.43 o
   2   8   3        7.89        8.41      1.39 o
   3   8   3        6.56        7.19      0.80 o
   4   8   3       26.35       27.31      1.60 o
 -10   9   3        0.40        0.64      1.03 o
  -9   9   3        9.56       10.11      1.17 o
  -8   9   3        5.85        8.23      1.37 o
  -7   9   3        6.97        6.98      0.70 o
  -6   9   3        2.55        3.35      0.82 o
  -5   9   3        0.38        0.59      0.40 o
  -4   9   3        9.95       10.41      0.70 o
  -3   9   3        6.27        7.87      0.53 o
  -2   9   3        2.63        2.35      0.51 o
  -1   9   3        1.43        1.62      0.50 o
   0   9   3        0.23        0.57      0.49 o
   1   9   3       11.15       12.36      1.11 o
   2   9   3        0.00       -0.48      0.48 o
   3   9   3        0.24       -0.25      0.66 o
  -9  10   3        0.01       -0.17      0.70 o
  -8  10   3        4.08        5.01      1.68 o
  -7  10   3        7.05        6.70      0.88 o
  -6  10   3        3.21        4.00      0.74 o
  -5  10   3       21.25       25.84      1.66 o
  -4  10   3        0.11        1.35      0.64 o
  -3  10   3       18.34       18.98      1.00 o
  -2  10   3        0.09        0.24      0.47 o
  -1  10   3        7.93        7.81      1.40 o
   0  10   3        0.14        0.24      0.53 o
   1  10   3        1.72        2.30      0.67 o
  -7  11   3        0.61        0.93      1.11 o
  -6  11   3        2.14        4.34      1.27 o
  -5  11   3        0.04        0.99      1.00 o
  -4  11   3        5.24        6.18      1.18 o
  -3  11   3        0.05        0.35      0.67 o
  -2  11   3        4.36        3.64      0.82 o
  -1  11   3        2.95        2.09      0.66 o
   2 -13   4        0.19        0.07      0.71 o
   3 -13   4        1.38        1.95      0.66 o
   4 -13   4        0.40        0.91      0.77 o
   5 -13   4        0.02        0.22      0.87 o
  -2 -12   4        0.08        0.65      1.28 o
  -1 -12   4       16.34       15.23      2.06 o
   1 -12   4        2.33        2.41      0.41 o
   2 -12   4        0.07        0.26      0.33 o
   3 -12   4        2.48        2.34      0.49 o
   4 -12   4        5.96        3.90      0.93 o
   5 -12   4        1.61        1.14      0.84 o
   6 -12   4        0.35       -0.01      0.85 o
   7 -12   4        0.13        0.44      0.93 o
  -4 -11   4        0.09       -0.28      0.28 o
  -3 -11   4        1.42        1.55      1.27 o
  -2 -11   4       30.15       31.25      2.56 o
  -1 -11   4        1.76        1.22      1.13 o
   1 -11   4       27.13       24.32      0.83 o
   2 -11   4        2.29        1.13      0.36 o
   3 -11   4        0.38        0.08      0.37 o
   4 -11   4        0.14       -0.37      0.58 o
   5 -11   4        1.89        2.00      0.86 o
   6 -11   4       13.94       16.31      1.61 o
   7 -11   4        0.06        1.58      0.99 o
   8 -11   4        2.39        1.47      1.17 o
  -5 -10   4        0.27        0.16      0.36 o
  -4 -10   4        0.24        0.45      0.25 o
  -3 -10   4        0.08        0.04      0.22 o
  -2 -10   4        0.02        0.50      0.96 o
  -1 -10   4        0.80        0.90      0.63 o
   0 -10   4       10.78        8.35      1.30 o
   1 -10   4        1.54        1.23      0.28 o
   2 -10   4       20.51       19.22      0.76 o
   3 -10   4        1.18        1.05      0.73 o
   4 -10   4        5.28        5.06      0.63 o
   5 -10   4        4.24        3.12      0.89 o
   6 -10   4       32.81       33.75      1.50 o
   7 -10   4        0.01        0.87      0.61 o
   8 -10   4       37.63       48.62      2.14 o
   9 -10   4        6.08        7.41      1.72 o
  -6  -9   4        1.67        1.23      0.58 o
  -5  -9   4        3.59        4.15      0.49 o
  -4  -9   4        0.59        0.06      0.27 o
  -3  -9   4        5.97        5.85      0.37 o
  -2  -9   4        0.09        0.26      0.52 o
  -1  -9   4       29.71       30.42      1.61 o
   0  -9   4       36.35       37.87      2.27 o
   1  -9   4        1.94        1.41      0.25 o
   2  -9   4        2.43        1.96      0.50 o
   3  -9   4        1.50        1.49      0.59 o
   4  -9   4        2.17        2.19      0.34 o
   5  -9   4        0.93        1.36      0.50 o
   6  -9   4        3.44        4.90      0.69 o
   7  -9   4        0.00        0.19      0.54 o
   8  -9   4       10.96       10.06      1.62 o
   9  -9   4        1.42        1.72      1.18 o
  10  -9   4        0.62        1.93      1.35 o
  -7  -8   4        3.35        3.03      1.59 o
  -6  -8   4        0.06       -0.32      0.48 o
  -5  -8   4        1.93        2.47      0.42 o
  -4  -8   4        0.05       -0.12      0.28 o
  -3  -8   4       25.98       24.04      0.67 o
  -2  -8   4       38.52       39.98      1.60 o
  -1  -8   4       45.01       44.55      2.99 o
   0  -8   4      170.14      153.12      5.65 o
   1  -8   4        0.26        0.18      0.20 o
   2  -8   4      141.36      134.39      3.90 o
   3  -8   4      141.11      136.81      2.35 o
   4  -8   4        0.18       -0.06      0.31 o
   5  -8   4       29.15       28.08      0.92 o
   6  -8   4        9.21        5.63      0.60 o
   7  -8   4        1.28        0.76      0.49 o
   8  -8   4        0.20        0.28      0.59 o
   9  -8   4        1.81        2.13      0.93 o
  10  -8   4        0.77       -0.74      0.90 o
  -8  -7   4        8.46        6.61      0.93 o
  -7  -7   4        4.68        3.37      0.72 o
  -6  -7   4       31.24       30.42      1.41 o
  -5  -7   4        6.45        7.50      0.55 o
  -4  -7   4        0.04        0.23      0.24 o
  -3  -7   4        0.04       -0.17      0.17 o
  -2  -7   4       28.97       23.30      0.73 o
  -1  -7   4       18.51       19.26      1.03 o
   0  -7   4       76.34       73.41      1.47 o
   1  -7   4       41.30       45.25      1.05 o
   2  -7   4      215.44      221.58      3.93 o
   3  -7   4      321.86      331.36      5.24 o
   4  -7   4       11.59       10.28      0.46 o
   5  -7   4       22.43       23.91      0.85 o
   6  -7   4        1.75        1.78      0.46 o
   7  -7   4        4.66        2.03      0.55 o
   8  -7   4        0.00       -0.45      0.45 o
   9  -7   4        0.05       -0.52      0.69 o
  10  -7   4        8.56        7.98      1.88 o
  -9  -6   4       21.83       22.06      1.43 o
  -8  -6   4        0.13        0.65      0.63 o
  -7  -6   4       37.04       37.38      4.28 o
  -6  -6   4        0.90       -0.35      0.35 o
  -5  -6   4        8.31        8.24      0.56 o
  -4  -6   4        0.12       -0.17      0.20 o
  -3  -6   4       69.88       65.49      1.06 o
  -2  -6   4        5.18        4.23      0.24 o
  -1  -6   4       53.86       69.66      1.49 o
   0  -6   4        9.21       11.66      0.34 o
   1  -6   4        6.50        9.75      0.32 o
   2  -6   4       25.27       22.52      0.47 o
   3  -6   4      161.65      150.85      2.08 o
   4  -6   4        9.14       11.98      0.49 o
   5  -6   4      183.27      172.80      2.81 o
   6  -6   4       95.54       78.94      1.78 o
   7  -6   4        7.27        5.46      0.67 o
   8  -6   4       17.84       13.71      1.25 o
   9  -6   4        4.54        4.26      0.97 o
  10  -6   4        0.00       -0.89      0.89 o
 -10  -5   4        1.10        1.64      0.81 o
  -9  -5   4        3.15        3.79      0.66 o
  -8  -5   4        0.37        0.13      0.44 o
  -7  -5   4       52.93       51.49      1.50 o
  -6  -5   4       35.76       32.04      0.81 o
  -5  -5   4      306.59      306.38      3.96 o
  -4  -5   4      486.31      475.32      5.46 o
  -3  -5   4      484.55      505.04      6.79 o
  -2  -5   4        3.27        3.19      0.18 o
  -1  -5   4      110.42      110.89      1.48 o
   0  -5   4      130.83      155.12      2.16 o
   1  -5   4      111.67      118.56      1.46 o
   2  -5   4       30.66       36.33      0.62 o
   3  -5   4       51.94       52.66      0.92 o
   4  -5   4        1.43        0.42      0.21 o
   5  -5   4       24.15       24.67      0.87 o
   6  -5   4       58.62       57.16      1.87 o
   7  -5   4        5.55        4.07      0.62 o
   8  -5   4       13.87       14.48      1.96 o
   9  -5   4        1.37        0.68      0.77 o
  10  -5   4        0.98        0.75      0.86 o
 -10  -4   4        1.92        1.49      0.63 o
  -9  -4   4        2.62        2.76      0.59 o
  -8  -4   4        0.01        0.24      0.42 o
  -7  -4   4        0.41        1.09      0.36 o
  -6  -4   4      256.52      260.73      3.43 o
  -5  -4   4       17.59       19.45      0.43 o
  -4  -4   4      385.16      394.55      4.28 o
  -3  -4   4        0.10        0.12      0.09 o
  -2  -4   4       13.27       20.26      0.34 o
  -1  -4   4     1071.73     1145.77     12.91 o
   0  -4   4      814.78      898.18     10.92 o
   1  -4   4       33.70       42.15      0.59 o
   2  -4   4        1.15        0.35      0.14 o
   3  -4   4        0.16       -0.13      0.13 o
   4  -4   4        6.64        7.56      0.29 o
   5  -4   4        0.69        0.93      0.27 o
   6  -4   4        9.33        9.76      0.73 o
   7  -4   4       16.05       13.97      0.91 o
   8  -4   4        6.94        6.80      0.77 o
   9  -4   4        0.94        0.49      0.75 o
  10  -4   4        1.41        1.63      0.90 o
 -11  -3   4        0.83        3.00      1.37 o
 -10  -3   4        4.05        2.93      0.65 o
  -9  -3   4       36.39       38.54      1.42 o
  -8  -3   4        1.23        1.60      0.42 o
  -7  -3   4        7.20        7.09      0.43 o
  -6  -3   4        4.25        3.63      0.28 o
  -5  -3   4       17.33       22.23      0.48 o
  -4  -3   4      357.70      366.90      3.78 o
  -3  -3   4      161.13      184.35      2.09 o
  -2  -3   4      460.63      496.62      5.27 o
  -1  -3   4      594.85      634.76      6.73 o
   0  -3   4      672.83      736.28      6.89 o
   1  -3   4       15.67       12.31      0.34 o
   2  -3   4       15.83       11.08      0.26 o
   3  -3   4        8.49        5.65      0.21 o
   4  -3   4      141.45      139.23      1.86 o
   5  -3   4       15.60       17.96      0.58 o
   6  -3   4       24.22       24.32      1.00 o
   7  -3   4        4.99        4.18      0.59 o
   8  -3   4        5.37        7.14      1.04 o
   9  -3   4        2.09        2.06      0.89 o
  10  -3   4        2.05        2.37      0.74 o
 -11  -2   4        0.37        0.12      1.15 o
 -10  -2   4        1.73        1.25      0.51 o
  -9  -2   4        8.26        7.93      0.63 o
  -8  -2   4        0.61        0.12      0.33 o
  -7  -2   4       27.19       22.09      0.61 o
  -6  -2   4       71.85       73.28      1.12 o
  -5  -2   4        0.32        0.77      0.14 o
  -4  -2   4        3.96        6.38      0.22 o
  -3  -2   4       11.60       17.12      0.44 o
  -2  -2   4       27.22       35.24      0.55 o
  -1  -2   4       31.39       41.22      0.55 o
   0  -2   4      209.37      211.26      2.21 o
   1  -2   4      210.72      234.23      2.44 o
   2  -2   4       72.72       80.82      1.03 o
   3  -2   4       46.03       39.27      0.60 o
   4  -2   4        0.29        0.27      0.18 o
   5  -2   4       33.94       34.07      0.79 o
   6  -2   4      146.94      145.51      2.23 o
   7  -2   4        3.42        3.74      0.57 o
   8  -2   4       28.29       32.36      1.90 o
   9  -2   4        4.08        3.29      0.75 o
  10  -2   4        0.04        0.00      0.65 o
 -11  -1   4        6.55        7.50      1.21 o
 -10  -1   4        3.59        4.67      0.58 o
  -9  -1   4       12.40       13.77      0.73 o
  -8  -1   4        0.00       -0.19      0.24 o
  -7  -1   4       41.14       37.89      0.82 o
  -6  -1   4        0.01        0.06      0.15 o
  -5  -1   4        6.47        6.75      0.26 o
  -4  -1   4      186.75      184.71      2.01 o
  -3  -1   4        0.18        0.02      0.10 o
  -2  -1   4      119.24      114.70      1.58 o
  -1  -1   4      466.33      478.37      5.49 o
   0  -1   4       14.71       17.09      0.28 o
   1  -1   4      107.47      105.00      1.13 o
   2  -1   4        2.94        2.80      0.17 o
   3  -1   4       69.20       66.71      0.94 o
   4  -1   4       59.25       57.06      0.95 o
   5  -1   4       28.43       24.45      0.67 o
   6  -1   4       73.26       72.19      1.63 o
   7  -1   4      112.02      107.68      3.52 o
   8  -1   4        1.99        3.29      0.67 o
   9  -1   4        1.73        0.80      0.65 o
  10  -1   4        0.52       -0.29      0.68 o
 -12   0   4        0.31        0.14      1.00 o
 -11   0   4        0.35       -0.26      0.80 o
 -10   0   4        0.18       -0.48      0.64 o
  -9   0   4       11.28        8.86      0.54 o
  -8   0   4        7.21        6.25      0.40 o
  -7   0   4       16.63       15.28      0.66 o
  -6   0   4        1.97        3.29      0.24 o
  -5   0   4       74.91       88.21      1.24 o
  -4   0   4       25.74       25.63      0.52 o
  -3   0   4       14.34       16.30      0.30 o
  -2   0   4       62.50       72.08      0.88 o
  -1   0   4     1408.57     1497.05     13.98 o
   0   0   4        0.51        0.32      0.09 o
   1   0   4       18.40       23.67      0.41 o
   2   0   4        0.87        0.41      0.13 o
   3   0   4       29.06       33.43      0.60 o
   4   0   4        5.36        5.61      0.29 o
   5   0   4        0.22        0.31      0.23 o
   6   0   4       88.36       88.44      2.33 o
   7   0   4        7.35        7.26      0.66 o
   8   0   4       19.72       19.55      1.31 o
   9   0   4       10.05       13.11      1.14 o
 -12   1   4        1.63        0.13      0.91 o
 -11   1   4        0.44       -0.09      0.84 o
 -10   1   4       11.98       10.06      1.19 o
  -9   1   4       17.98       17.00      1.00 o
  -8   1   4       33.34       33.91      1.12 o
  -7   1   4        8.08        7.66      0.38 o
  -6   1   4        7.23        6.60      0.30 o
  -5   1   4      334.11      326.15      5.55 o
  -4   1   4      114.98      115.77      1.69 o
  -3   1   4      299.98      314.88      3.47 o
  -2   1   4       19.49       17.87      0.37 o
  -1   1   4     1064.76     1148.14     10.76 o
   0   1   4       68.86      101.09      1.25 o
   1   1   4      447.04      447.76      4.84 o
   2   1   4      663.64      705.73      7.51 o
   3   1   4        5.46       10.09      0.33 o
   4   1   4       99.32      100.00      1.28 o
   5   1   4        7.14        5.97      0.41 o
   6   1   4        0.44        0.21      0.38 o
   7   1   4        3.53        4.09      0.58 o
   8   1   4        0.11        0.64      0.66 o
   9   1   4        0.10        0.34      0.70 o
 -12   2   4        0.40        1.96      0.94 o
 -11   2   4       37.94       41.57      2.23 o
 -10   2   4        7.61        6.83      1.05 o
  -9   2   4      124.68      125.65      3.90 o
  -8   2   4       95.14      100.02      2.53 o
  -7   2   4      143.92      124.06      2.43 o
  -6   2   4        3.93        2.12      0.30 o
  -5   2   4       85.78       88.11      1.56 o
  -4   2   4      108.24      114.89      1.58 o
  -3   2   4      638.38      669.62      7.56 o
  -2   2   4       11.91       11.27      0.35 o
  -1   2   4      146.13      162.35      1.91 o
   0   2   4        0.23        0.00      0.10 o
   1   2   4       55.57       55.75      0.86 o
   2   2   4      291.25      281.42      3.40 o
   3   2   4       44.79       40.35      0.87 o
   4   2   4       25.30       24.32      0.72 o
   5   2   4       14.37       14.37      0.58 o
   6   2   4        0.47        0.19      0.34 o
   7   2   4        0.39       -0.05      0.39 o
   8   2   4        1.99        1.80      1.30 o
   9   2   4        4.24        4.41      1.09 o
 -12   3   4        0.13        0.87      1.13 o
 -11   3   4        2.20        2.42      0.90 o
 -10   3   4       30.42       31.54      1.84 o
  -9   3   4        1.73        0.85      0.67 o
  -8   3   4       31.71       29.15      1.56 o
  -7   3   4       15.78       11.39      0.65 o
  -6   3   4      145.62      134.08      2.56 o
  -5   3   4      101.03      105.64      1.66 o
  -4   3   4      554.93      547.00      6.38 o
  -3   3   4       14.40       14.10      0.39 o
  -2   3   4       50.99       49.41      0.79 o
  -1   3   4      144.22      165.69      1.84 o
   0   3   4       15.16       17.99      0.41 o
   1   3   4        3.60        3.24      0.26 o
   2   3   4        0.39        0.33      0.18 o
   3   3   4        8.63        8.71      0.46 o
   4   3   4       28.18       25.40      0.84 o
   5   3   4       10.40       11.50      0.61 o
   6   3   4        0.02        0.09      0.37 o
   7   3   4        2.98        3.80      0.61 o
   8   3   4        1.12        2.00      0.82 o
 -12   4   4        3.20        1.21      1.88 o
 -11   4   4        0.08        0.50      1.21 o
 -10   4   4        3.47        3.09      1.21 o
  -9   4   4        5.13        5.78      0.93 o
  -8   4   4       96.42      100.27      3.40 o
  -7   4   4       27.80       28.09      1.17 o
  -6   4   4      154.03      145.48      2.72 o
  -5   4   4       68.58       73.68      1.41 o
  -4   4   4      482.06      463.46      5.08 o
  -3   4   4       94.78       88.32      1.18 o
  -2   4   4        7.17        6.64      0.33 o
  -1   4   4       26.78       27.65      0.69 o
   0   4   4       74.43       68.52      1.00 o
   1   4   4        6.50        7.66      0.34 o
   2   4   4       31.88       31.87      0.67 o
   3   4   4       19.21       17.29      0.69 o
   4   4   4       33.62       33.40      1.00 o
   5   4   4        0.25        0.08      0.39 o
   6   4   4        1.01        0.20      0.51 o
   7   4   4        0.62       -0.16      0.54 o
 -12   5   4        9.45        8.22      2.96 o
 -11   5   4        0.25        0.73      0.77 o
 -10   5   4       17.21       17.19      1.43 o
  -9   5   4        0.09        0.08      0.60 o
  -8   5   4       11.92       10.30      0.82 o
  -7   5   4        1.19        0.28      0.43 o
  -6   5   4        8.64        6.88      0.61 o
  -5   5   4       23.86       23.55      0.75 o
  -4   5   4      108.61      111.66      2.16 o
  -3   5   4       14.19       13.56      0.43 o
  -2   5   4       69.01       66.07      1.06 o
  -1   5   4      197.51      182.40      2.22 o
   0   5   4        5.18        5.91      0.33 o
   1   5   4      251.22      241.75      3.05 o
   2   5   4       38.65       34.75      0.95 o
   3   5   4        7.02        7.27      0.52 o
   4   5   4        8.41        7.08      0.62 o
   5   5   4        2.23        2.75      0.63 o
   6   5   4        0.00       -0.31      0.54 o
   7   5   4        8.88       10.14      1.19 o
 -12   6   4        9.95        8.42      1.97 o
 -11   6   4        4.70        5.99      1.17 o
 -10   6   4       22.29       20.79      1.59 o
  -9   6   4        8.93        8.61      1.04 o
  -8   6   4        1.96        2.41      0.56 o
  -7   6   4       12.44       12.81      0.85 o
  -6   6   4        1.40        2.40      0.38 o
  -5   6   4        1.69        2.52      0.36 o
  -4   6   4       16.56       13.50      0.56 o
  -3   6   4        0.12       -0.21      0.21 o
  -2   6   4        1.11        1.83      0.26 o
  -1   6   4      100.20      100.22      1.55 o
   0   6   4       11.80       13.50      0.48 o
   1   6   4        6.98        8.05      0.50 o
   2   6   4        5.70        4.91      0.51 o
   3   6   4       55.85       58.76      1.57 o
   4   6   4       15.86       17.63      0.91 o
   5   6   4        6.57        5.63      0.77 o
   6   6   4        0.64        0.01      0.74 o
 -11   7   4        0.35        0.99      0.86 o
 -10   7   4        6.01        5.18      1.09 o
  -9   7   4        8.90        8.93      1.66 o
  -8   7   4       18.11       18.81      0.90 o
  -7   7   4       30.17       33.36      1.02 o
  -6   7   4        0.91        0.62      0.34 o
  -5   7   4       15.04       12.68      0.67 o
  -4   7   4       14.42       12.73      0.74 o
  -3   7   4       12.94        9.98      0.55 o
  -2   7   4        0.71        1.14      0.30 o
  -1   7   4        1.28        2.05      0.39 o
   0   7   4        0.94        0.02      0.31 o
   1   7   4        0.29       -0.05      0.35 o
   2   7   4       50.83       53.16      1.45 o
   3   7   4        4.65        4.95      0.59 o
   4   7   4       28.87       26.84      2.05 o
   5   7   4       12.67       14.74      1.32 o
 -11   8   4       11.17        9.90      1.97 o
 -10   8   4        0.14        1.05      1.10 o
  -9   8   4       28.46       31.55      1.42 o
  -8   8   4        5.98        7.14      0.61 o
  -7   8   4       28.68       36.67      1.12 o
  -6   8   4        2.71        2.40      0.46 o
  -5   8   4        0.27        0.08      0.38 o
  -4   8   4        0.07        0.39      0.39 o
  -3   8   4        1.26        1.13      0.37 o
  -2   8   4        2.44        2.38      0.59 o
  -1   8   4        7.13        6.86      0.54 o
   0   8   4        5.63        6.04      0.84 o
   1   8   4        3.59        2.71      0.59 o
   2   8   4        0.65        1.55      0.57 o
   3   8   4        2.14        2.26      0.75 o
 -10   9   4        0.11       -0.96      0.96 o
  -9   9   4        0.75        0.31      0.92 o
  -8   9   4        0.04        0.05      0.50 o
  -7   9   4       14.82       18.30      1.33 o
  -6   9   4        0.30        0.69      0.48 o
  -5   9   4        3.92        3.60      0.61 o
  -4   9   4        1.53        1.65      0.77 o
  -3   9   4        0.02        0.16      0.51 o
  -2   9   4        0.07       -0.16      0.45 o
  -1   9   4        4.71        6.06      0.86 o
   0   9   4        2.15        1.43      0.58 o
   1   9   4        0.05       -0.51      0.51 o
   2   9   4        0.50       -0.34      0.66 o
  -8  10   4        0.10        0.43      0.72 o
  -7  10   4        0.00       -0.48      0.60 o
  -6  10   4        0.52        0.54      0.52 o
  -5  10   4        3.00        4.95      0.95 o
  -4  10   4        4.93        4.62      0.85 o
  -3  10   4        0.00        0.28      0.60 o
  -2  10   4        0.02       -0.13      0.49 o
  -1  10   4        0.58        0.44      0.57 o
   0  10   4        0.01        0.05      0.57 o
  -6  11   4        0.62        1.49      1.14 o
  -5  11   4        0.09        0.37      0.94 o
  -4  11   4        1.63        2.41      0.96 o
  -3  11   4        0.09        0.44      0.96 o
   2 -13   5        3.99        4.46      0.68 o
   3 -13   5        0.18        0.53      0.42 o
   4 -13   5        0.07        0.35      0.72 o
   2 -12   5        1.15        0.50      0.34 o
   3 -12   5        1.04        1.25      0.46 o
   4 -12   5        0.00       -0.34      0.67 o
   5 -12   5        0.96        0.77      0.85 o
   6 -12   5        1.57        3.72      1.11 o
   7 -12   5        0.07       -0.59      0.93 o
  -4 -11   5        0.03        0.10      1.17 o
  -3 -11   5        0.51        2.55      1.28 o
  -2 -11   5        0.58        0.59      1.17 o
   0 -11   5        6.04        5.93      1.29 o
   1 -11   5        4.20        3.94      0.40 o
   2 -11   5        0.25        0.36      0.60 o
   3 -11   5        4.31        4.44      0.99 o
   4 -11   5        2.33        4.68      0.90 o
   5 -11   5       11.86       12.11      1.35 o
   6 -11   5        1.81        1.30      0.96 o
   7 -11   5        0.67        0.41      0.95 o
   8 -11   5        1.19        2.06      1.16 o
  -5 -10   5        1.15        0.73      0.36 o
  -4 -10   5        0.03        0.14      0.27 o
  -3 -10   5        7.87        9.98      1.54 o
  -2 -10   5        1.37        1.76      1.06 o
  -1 -10   5        0.87        1.23      0.80 o
   0 -10   5        7.32        7.01      1.29 o
   1 -10   5        1.30        0.91      0.27 o
   2 -10   5        2.30        2.45      0.37 o
   3 -10   5        0.02        0.70      0.39 o
   4 -10   5        0.36        0.71      0.46 o
   5 -10   5        1.68        2.38      0.88 o
   6 -10   5       19.05       21.05      1.22 o
   7 -10   5        7.40        7.29      0.90 o
   8 -10   5        4.96        6.25      0.98 o
   9 -10   5        3.84        5.60      1.46 o
  -7  -9   5        0.90        0.17      0.73 o
  -6  -9   5        5.56        6.79      0.76 o
  -5  -9   5        8.93        9.16      0.88 o
  -4  -9   5        1.62        0.84      0.30 o
  -3  -9   5        0.52        0.39      0.22 o
  -2  -9   5        0.67       -0.13      0.48 o
  -1  -9   5        1.39        2.03      0.80 o
   0  -9   5        1.58        1.31      0.22 o
   1  -9   5       41.49       39.66      1.04 o
   2  -9   5        4.46        4.73      0.35 o
   3  -9   5        1.33        1.04      0.47 o
   4  -9   5       49.09       47.29      1.05 o
   5  -9   5        0.33        0.09      0.56 o
   6  -9   5       24.94       21.28      1.24 o
   7  -9   5        0.01       -0.26      0.58 o
   8  -9   5        4.89        3.44      2.30 o
   9  -9   5       25.08       34.92      2.89 o
  -8  -8   5        1.78        0.52      0.88 o
  -7  -8   5        0.62        0.52      0.57 o
  -6  -8   5        3.86        4.14      0.67 o
  -5  -8   5        0.00       -0.31      0.31 o
  -4  -8   5        4.53        4.48      0.39 o
  -3  -8   5        0.06       -0.19      0.19 o
  -2  -8   5       43.07       41.78      1.16 o
  -1  -8   5       13.16       11.91      1.27 o
   0  -8   5       67.55       63.16      1.12 o
   1  -8   5        2.26        3.48      0.31 o
   2  -8   5        5.25        6.21      0.38 o
   3  -8   5       31.16       28.35      0.66 o
   4  -8   5        8.94        8.67      0.45 o
   5  -8   5       40.78       34.94      1.05 o
   6  -8   5        3.63        3.36      0.56 o
   7  -8   5        2.08        2.53      0.83 o
   8  -8   5        3.09        3.84      0.73 o
   9  -8   5       21.64       19.75      1.59 o
  -8  -7   5        2.15        2.05      0.69 o
  -7  -7   5        5.34        6.34      0.83 o
  -6  -7   5        3.05        1.74      0.47 o
  -5  -7   5       18.64       14.34      0.72 o
  -4  -7   5        4.05        3.03      0.32 o
  -3  -7   5      170.92      182.10      3.00 o
  -2  -7   5       37.30       34.97      0.78 o
  -1  -7   5      173.93      166.17      3.07 o
   0  -7   5       44.80       38.67      0.84 o
   1  -7   5        1.85        1.33      0.19 o
   2  -7   5      134.81      141.12      1.95 o
   3  -7   5      154.43      156.43      2.21 o
   4  -7   5        0.28       -0.23      0.23 o
   5  -7   5       21.24       19.18      0.92 o
   6  -7   5        0.16       -0.42      0.42 o
   7  -7   5       23.84       22.01      1.15 o
   8  -7   5        0.03       -0.08      0.62 o
   9  -7   5        0.32       -0.14      0.75 o
  10  -7   5        1.13        2.00      1.43 o
  -9  -6   5        0.28        0.95      0.82 o
  -8  -6   5        2.03        1.09      0.77 o
  -7  -6   5       41.13       38.58      1.65 o
  -6  -6   5       49.23       46.45      1.37 o
  -5  -6   5       72.79       75.41      1.58 o
  -4  -6   5        3.14        3.08      0.42 o
  -3  -6   5        5.09        4.70      0.27 o
  -2  -6   5       37.00       38.22      0.73 o
  -1  -6   5       29.76       32.24      0.78 o
   0  -6   5       59.14       59.61      0.97 o
   1  -6   5      368.54      380.61      4.08 o
   2  -6   5      137.47      146.00      1.87 o
   3  -6   5      319.62      329.54      5.36 o
   4  -6   5        0.20        0.20      0.23 o
   5  -6   5       67.45       65.39      1.38 o
   6  -6   5        5.72        6.49      0.74 o
   7  -6   5        1.44        0.87      0.45 o
   8  -6   5        0.12       -0.07      0.50 o
   9  -6   5        0.00       -0.72      0.72 o
  10  -6   5        0.08       -0.19      0.83 o
 -10  -5   5       11.25       13.22      1.21 o
  -9  -5   5       12.16       13.77      0.75 o
  -8  -5   5       12.23       12.63      1.01 o
  -7  -5   5       17.20       16.36      0.82 o
  -6  -5   5       75.85       75.62      1.40 o
  -5  -5   5       40.14       43.19      0.78 o
  -4  -5   5       14.77       14.21      0.53 o
  -3  -5   5       71.66       64.53      1.03 o
  -2  -5   5       35.75       35.24      0.69 o
  -1  -5   5        8.63        7.91      0.38 o
   0  -5   5       93.17      105.44      1.60 o
   1  -5   5       45.44       43.36      0.68 o
   2  -5   5        5.54        9.41      0.32 o
   3  -5   5       66.08       65.99      1.28 o
   4  -5   5        1.85        2.60      0.31 o
   5  -5   5       79.25       76.25      1.73 o
   6  -5   5       58.79       53.11      1.45 o
   7  -5   5        1.28        0.87      0.43 o
   8  -5   5       13.84       13.21      0.98 o
   9  -5   5        1.60        2.35      0.89 o
  10  -5   5        0.77        0.27      0.84 o
 -10  -4   5        8.71       12.34      1.67 o
  -9  -4   5        1.66        1.32      0.52 o
  -8  -4   5        3.48        3.46      0.89 o
  -7  -4   5        0.04        0.01      0.27 o
  -6  -4   5       31.18       31.42      0.74 o
  -5  -4   5       31.80       32.89      0.61 o
  -4  -4   5       17.11       16.72      0.39 o
  -3  -4   5      144.34      142.91      1.68 o
  -2  -4   5       19.88       17.34      0.40 o
  -1  -4   5        9.84        4.32      0.18 o
   0  -4   5       76.10       89.01      1.35 o
   1  -4   5       30.97       37.21      0.56 o
   2  -4   5       24.03       24.35      0.45 o
   3  -4   5       14.89       14.22      0.45 o
   4  -4   5       10.58       10.45      0.39 o
   5  -4   5        0.11        0.01      0.30 o
   6  -4   5        6.61        4.34      0.51 o
   7  -4   5        6.81        7.61      0.76 o
   8  -4   5       11.42       13.20      1.31 o
   9  -4   5        2.10        1.21      0.89 o
  10  -4   5        0.09        0.28      0.90 o
 -11  -3   5        1.08        2.23      0.91 o
 -10  -3   5        0.24        0.27      0.52 o
  -9  -3   5        0.57        0.29      0.44 o
  -8  -3   5        3.31        3.23      0.46 o
  -7  -3   5       30.25       30.55      0.83 o
  -6  -3   5       38.67       36.93      0.69 o
  -5  -3   5       10.38       12.90      0.31 o
  -4  -3   5        0.97        1.51      0.14 o
  -3  -3   5      167.04      178.61      1.90 o
  -2  -3   5      154.13      149.12      2.67 o
  -1  -3   5     1142.15     1264.45     14.17 o
   0  -3   5      369.94      410.75      4.14 o
   1  -3   5       53.53       53.26      0.66 o
   2  -3   5       42.96       38.13      0.65 o
   3  -3   5       47.78       36.95      0.63 o
   4  -3   5       20.97       22.48      0.53 o
   5  -3   5       74.84       68.65      1.16 o
   6  -3   5        8.45        9.66      0.63 o
   7  -3   5        6.73        7.37      0.73 o
   8  -3   5        0.14        0.67      0.77 o
   9  -3   5        0.18       -0.88      0.88 o
  10  -3   5        0.56       -0.65      0.65 o
 -11  -2   5        1.38        1.00      1.21 o
 -10  -2   5        0.02       -0.28      0.41 o
  -9  -2   5        0.61        0.40      0.39 o
  -8  -2   5       14.44       13.82      0.69 o
  -7  -2   5        1.07        0.91      0.24 o
  -6  -2   5        0.02       -0.08      0.16 o
  -5  -2   5       15.56       19.64      0.42 o
  -4  -2   5        5.00        4.30      0.27 o
  -3  -2   5      482.90      509.15      5.94 o
  -2  -2   5      147.94      154.64      1.80 o
  -1  -2   5      540.14      539.94      6.16 o
   0  -2   5       10.42        9.07      0.32 o
   1  -2   5       13.42       12.40      0.29 o
   2  -2   5        4.35        3.74      0.23 o
   3  -2   5        0.12        0.01      0.14 o
   4  -2   5       38.89       38.08      0.70 o
   5  -2   5      229.54      216.97      2.82 o
   6  -2   5        1.73        2.93      0.52 o
   7  -2   5       79.73       79.07      2.94 o
   8  -2   5        4.52        4.80      1.03 o
   9  -2   5        3.15        2.32      0.82 o
  10  -2   5        4.66        2.92      1.02 o
 -11  -1   5        0.59        0.46      0.85 o
 -10  -1   5        0.13       -0.46      0.46 o
  -9  -1   5       23.67       21.14      0.93 o
  -8  -1   5       13.12       14.07      0.54 o
  -7  -1   5       78.43       71.09      1.31 o
  -6  -1   5       10.69        9.21      0.33 o
  -5  -1   5        0.25       -0.12      0.12 o
  -4  -1   5       56.89       60.96      1.03 o
  -3  -1   5        5.87        6.67      0.26 o
  -2  -1   5        7.01        8.16      0.34 o
  -1  -1   5      754.68      809.65      8.56 o
   0  -1   5       57.14       72.97      0.96 o
   1  -1   5      525.81      558.74      5.63 o
   2  -1   5        6.25        5.97      0.25 o
   3  -1   5        0.86        0.90      0.19 o
   4  -1   5       13.32       14.54      0.43 o
   5  -1   5       70.69       67.49      1.26 o
   6  -1   5        6.15        6.22      0.45 o
   7  -1   5        0.20       -0.78      0.78 o
   8  -1   5        0.14       -0.68      0.68 o
   9  -1   5        0.22        0.17      0.72 o
 -12   0   5        2.58        1.99      1.01 o
 -11   0   5       15.74       18.49      2.03 o
 -10   0   5        1.42       -0.32      1.28 o
  -9   0   5       21.87       24.95      1.01 o
  -8   0   5        0.26        0.16      0.27 o
  -7   0   5       53.29       54.87      1.03 o
  -6   0   5        8.53        8.69      0.35 o
  -5   0   5      303.80      301.81      3.45 o
  -4   0   5        2.12        2.69      0.26 o
  -3   0   5       27.39       31.99      0.59 o
  -2   0   5       33.43       23.41      0.48 o
  -1   0   5      576.29      604.01      6.06 o
   0   0   5      209.77      237.03      2.52 o
   1   0   5      223.24      250.04      2.83 o
   2   0   5       24.93       33.04      0.60 o
   3   0   5      124.58      130.23      1.79 o
   4   0   5        1.89        2.86      0.26 o
   5   0   5        4.28        3.76      0.38 o
   6   0   5        4.83        5.80      0.76 o
   7   0   5        0.01       -0.44      0.48 o
   8   0   5       19.87       23.29      1.36 o
   9   0   5        4.22        6.51      1.01 o
 -12   1   5        2.23        1.53      1.01 o
 -11   1   5       21.84       25.85      1.85 o
 -10   1   5       33.80       36.18      1.95 o
  -9   1   5       23.56       23.57      1.17 o
  -8   1   5        4.83        4.75      0.52 o
  -7   1   5        4.17        1.96      0.37 o
  -6   1   5       39.71       41.34      1.21 o
  -5   1   5      184.26      190.19      2.47 o
  -4   1   5        3.48        2.95      0.24 o
  -3   1   5      788.26      844.57      8.94 o
  -2   1   5       84.22       89.78      1.26 o
  -1   1   5     1134.46     1188.10     12.47 o
   0   1   5      193.75      202.24      2.34 o
   1   1   5        7.65        9.05      0.30 o
   2   1   5        3.41        3.03      0.22 o
   3   1   5        0.09        0.08      0.19 o
   4   1   5        2.94        2.58      0.28 o
   5   1   5        0.06       -0.27      0.27 o
   6   1   5        0.51       -0.33      0.33 o
   7   1   5        3.09        1.65      0.64 o
   8   1   5        6.64        6.79      0.95 o
   9   1   5        0.12       -1.41      1.41 o
 -12   2   5        4.31        3.33      1.07 o
 -11   2   5        1.36        0.85      0.83 o
 -10   2   5       10.71        9.23      1.16 o
  -9   2   5        1.81        1.95      0.73 o
  -8   2   5       18.04       15.65      0.97 o
  -7   2   5        9.16       11.63      0.64 o
  -6   2   5       61.72       57.31      1.38 o
  -5   2   5        1.10        1.21      0.23 o
  -4   2   5       22.61       26.12      0.71 o
  -3   2   5       28.66       30.82      0.67 o
  -2   2   5       37.70       39.10      0.66 o
  -1   2   5      272.49      287.36      3.24 o
   0   2   5       49.67       60.53      0.89 o
   1   2   5       75.24       75.03      1.13 o
   2   2   5      279.21      261.95      3.22 o
   3   2   5       15.90       14.31      0.61 o
   4   2   5       49.24       44.85      1.14 o
   5   2   5        0.05       -0.30      0.30 o
   6   2   5        4.67        4.64      0.60 o
   7   2   5        0.05        0.00      0.56 o
   8   2   5        0.00       -0.46      0.75 o
 -12   3   5        0.48       -0.04      0.81 o
 -11   3   5        6.71        6.61      1.12 o
 -10   3   5        0.04       -0.30      0.61 o
  -9   3   5       36.48       39.39      2.29 o
  -8   3   5        0.48        1.01      0.57 o
  -7   3   5      111.87      106.82      2.22 o
  -6   3   5       93.18       85.04      1.82 o
  -5   3   5       18.53       13.08      0.47 o
  -4   3   5        8.78        8.75      0.30 o
  -3   3   5        3.89        1.43      0.17 o
  -2   3   5       20.36       15.44      0.57 o
  -1   3   5       10.43        7.00      0.33 o
   0   3   5        9.13       11.62      0.36 o
   1   3   5       22.38       21.08      0.65 o
   2   3   5      294.08      300.23      3.71 o
   3   3   5        1.72        2.54      0.49 o
   4   3   5       36.66       35.39      1.06 o
   5   3   5        1.49        2.78      0.46 o
   6   3   5        2.00        2.14      0.54 o
   7   3   5        2.88        4.05      1.18 o
 -12   4   5        1.16       -0.06      0.87 o
 -11   4   5        0.48        1.43      0.86 o
 -10   4   5        3.26        2.60      0.83 o
  -9   4   5        9.01        7.20      0.97 o
  -8   4   5        0.07       -0.11      0.52 o
  -7   4   5      117.71      112.12      2.86 o
  -6   4   5      145.27      134.75      2.66 o
  -5   4   5      260.66      265.14      4.37 o
  -4   4   5      348.96      341.74      3.94 o
  -3   4   5        0.97        0.49      0.17 o
  -2   4   5       21.62       22.91      0.52 o
  -1   4   5      114.75      118.34      1.66 o
   0   4   5      151.12      141.45      1.94 o
   1   4   5       38.88       41.78      1.02 o
   2   4   5       71.46       64.41      1.38 o
   3   4   5        0.94        0.67      0.34 o
   4   4   5        3.11        2.90      0.46 o
   5   4   5       33.56       40.52      1.47 o
   6   4   5        3.85        5.22      0.78 o
   7   4   5       17.24       17.51      1.53 o
 -12   5   5        9.79        9.86      1.38 o
 -11   5   5        2.07        2.68      0.92 o
 -10   5   5        0.80        0.26      0.68 o
  -9   5   5        0.59        0.74      0.62 o
  -8   5   5       13.53       12.55      1.10 o
  -7   5   5       47.32       44.73      1.34 o
  -6   5   5       50.99       54.79      1.94 o
  -5   5   5       70.44       65.21      1.54 o
  -4   5   5      179.67      185.02      2.85 o
  -3   5   5      138.52      131.22      2.46 o
  -2   5   5       50.50       48.45      0.99 o
  -1   5   5       31.59       27.22      0.67 o
   0   5   5       20.56       21.74      0.96 o
   1   5   5       83.40       87.84      1.86 o
   2   5   5       10.65       10.82      0.59 o
   3   5   5       46.24       45.34      1.37 o
   4   5   5        0.31       -0.43      0.43 o
   5   5   5        2.12        2.32      0.65 o
   6   5   5        6.65        6.78      0.88 o
 -11   6   5        0.96        1.79      1.00 o
 -10   6   5       10.01       10.25      1.24 o
  -9   6   5        6.80        7.57      1.02 o
  -8   6   5        3.46        2.90      0.54 o
  -7   6   5        3.05        2.31      0.41 o
  -6   6   5        1.45        1.80      0.50 o
  -5   6   5       39.45       32.88      1.06 o
  -4   6   5       11.39        9.89      0.49 o
  -3   6   5       97.76       93.25      1.71 o
  -2   6   5       46.93       45.30      1.08 o
  -1   6   5       84.83       90.64      1.61 o
   0   6   5       19.25       18.57      0.71 o
   1   6   5       14.85       14.16      0.74 o
   2   6   5       27.86       27.63      1.07 o
   3   6   5       30.39       30.17      1.70 o
   4   6   5        2.11        2.90      0.60 o
   5   6   5        2.40        1.03      0.91 o
 -11   7   5        2.66        0.47      1.27 o
 -10   7   5       30.99       35.49      2.05 o
  -9   7   5       36.87       41.81      1.44 o
  -8   7   5        8.84       11.12      0.70 o
  -7   7   5       10.41        9.36      0.62 o
  -6   7   5        0.79        0.21      0.47 o
  -5   7   5        0.07        0.12      0.33 o
  -4   7   5        7.04        4.80      0.50 o
  -3   7   5        7.49        6.52      0.46 o
  -2   7   5       21.99       19.20      1.00 o
  -1   7   5        1.69        1.49      0.42 o
   0   7   5        0.01       -0.19      0.48 o
   1   7   5        6.46        5.71      0.59 o
   2   7   5        0.12       -0.39      0.39 o
   3   7   5        2.03        1.30      0.63 o
   4   7   5        0.39        0.07      0.76 o
 -10   8   5       12.24       12.37      1.20 o
  -9   8   5        0.33        1.08      0.54 o
  -8   8   5        9.34       11.93      0.81 o
  -7   8   5        0.41        0.04      0.43 o
  -6   8   5        2.17        2.00      0.57 o
  -5   8   5        0.13        0.44      0.44 o
  -4   8   5        0.35        1.07      0.71 o
  -3   8   5        4.19        5.72      0.75 o
  -2   8   5        3.02        1.87      0.49 o
  -1   8   5        0.36        0.15      0.38 o
   0   8   5        0.06       -0.13      0.40 o
   1   8   5        0.92        0.88      0.55 o
   2   8   5        1.74        1.54      0.64 o
   3   8   5        0.17       -0.57      0.57 o
  -9   9   5        1.65        2.85      1.19 o
  -8   9   5        0.03        0.25      0.56 o
  -7   9   5        9.89       11.32      0.91 o
  -6   9   5        9.20       11.53      0.88 o
  -5   9   5        1.95        2.13      0.55 o
  -4   9   5        1.92        2.12      0.90 o
  -3   9   5        1.29        0.83      0.52 o
  -2   9   5        1.50        1.07      0.56 o
  -1   9   5        0.44        1.01      0.56 o
   0   9   5        2.75        3.23      0.70 o
   1   9   5        0.39        0.03      0.60 o
  -8  10   5        1.37       -0.30      0.71 o
  -7  10   5        0.05        0.81      0.74 o
  -6  10   5        2.40        3.88      0.72 o
  -5  10   5        0.27        0.28      0.69 o
  -4  10   5        0.12        0.80      0.68 o
  -3  10   5        0.23        0.16      0.69 o
  -2  10   5        8.33        8.96      1.21 o
  -1  10   5        0.01        0.18      0.62 o
   2 -13   6        0.87        1.18      0.38 o
   3 -13   6        0.12       -0.01      0.56 o
   4 -13   6        0.17        0.25      0.74 o
   1 -12   6        4.29        4.16      0.38 o
   2 -12   6        5.98        6.33      0.70 o
   3 -12   6        0.41        0.12      0.60 o
   4 -12   6        0.42        0.59      0.70 o
   5 -12   6        0.75        0.80      0.82 o
   6 -12   6        1.45        2.12      0.99 o
  -4 -11   6        1.50        2.05      1.26 o
  -3 -11   6        0.61       -0.33      1.19 o
   1 -11   6        0.16        0.33      0.29 o
   2 -11   6        4.66        4.72      0.50 o
   3 -11   6        1.39        1.10      0.47 o
   4 -11   6        8.28        8.84      1.14 o
   5 -11   6        3.94        2.22      0.88 o
   6 -11   6        5.70        9.18      1.36 o
   7 -11   6        7.03       10.03      1.56 o
  -6 -10   6        0.42        0.12      0.55 o
  -5 -10   6        0.45        0.39      0.37 o
  -4 -10   6        2.22        2.32      0.39 o
  -3 -10   6        2.60        2.59      1.14 o
  -1 -10   6        1.58        0.01      0.83 o
   0 -10   6        1.17        1.60      0.25 o
   1 -10   6        0.21        0.31      0.27 o
   2 -10   6       10.52       10.44      0.75 o
   3 -10   6        5.67        4.61      0.57 o
   4 -10   6        0.00        0.10      0.62 o
   5 -10   6        9.42       10.47      0.84 o
   6 -10   6        0.51       -0.47      0.47 o
   7 -10   6        0.01       -0.23      0.63 o
   8 -10   6        0.72        0.43      0.77 o
  -7  -9   6        3.12        1.73      0.68 o
  -6  -9   6        0.66        0.93      0.53 o
  -5  -9   6        0.14        0.25      0.33 o
  -4  -9   6        1.53        0.32      0.28 o
  -3  -9   6        0.96        1.57      0.42 o
  -2  -9   6        0.12        0.15      0.18 o
  -1  -9   6        4.31        3.40      0.21 o
   0  -9   6        3.95        3.07      0.36 o
   1  -9   6        0.03       -0.17      0.21 o
   2  -9   6        0.00        0.52      0.26 o
   3  -9   6       28.34       28.63      1.03 o
   4  -9   6        5.99        6.53      0.49 o
   5  -9   6       11.63       10.92      0.86 o
   6  -9   6        4.21        6.14      2.12 o
   7  -9   6        1.21        1.55      0.81 o
   8  -9   6       26.62       35.27      1.92 o
   9  -9   6        0.19        1.28      1.21 o
  -8  -8   6       14.28       13.92      1.61 o
  -7  -8   6        3.38        2.22      0.65 o
  -6  -8   6       15.95       15.95      1.06 o
  -5  -8   6       14.24       14.95      0.74 o
  -4  -8   6        4.00        3.84      0.50 o
  -3  -8   6       14.43       15.16      0.80 o
  -2  -8   6        7.17        7.00      0.38 o
  -1  -8   6       10.63       13.12      0.50 o
   0  -8   6        0.11        0.08      0.20 o
   1  -8   6        5.95        3.93      0.31 o
   2  -8   6        9.43        9.33      0.46 o
   3  -8   6        4.59        6.03      0.45 o
   4  -8   6        0.01       -0.27      0.27 o
   5  -8   6        5.51        4.62      0.51 o
   6  -8   6        0.14        0.01      0.43 o
   7  -8   6        1.97        1.05      0.56 o
   8  -8   6        8.27        8.30      1.16 o
   9  -8   6        4.75        7.80      1.67 o
  -8  -7   6       11.50        9.37      0.98 o
  -7  -7   6       45.45       45.26      4.35 o
  -6  -7   6       18.63       16.70      0.85 o
  -5  -7   6        0.15        0.30      0.33 o
  -4  -7   6        0.02        0.43      0.37 o
  -3  -7   6        9.54        8.92      0.44 o
  -2  -7   6        1.47        1.25      0.26 o
  -1  -7   6        8.93       10.91      0.46 o
   0  -7   6        0.28       -0.03      0.18 o
   1  -7   6        0.99        0.81      0.14 o
   2  -7   6        0.62        0.49      0.18 o
   3  -7   6        0.44        0.44      0.23 o
   4  -7   6        7.87        9.04      0.81 o
   5  -7   6        2.51        1.75      0.43 o
   6  -7   6        5.17        5.59      0.59 o
   7  -7   6        2.58        2.74      0.62 o
   8  -7   6        0.50        0.42      0.74 o
   9  -7   6        3.64        2.46      0.98 o
  -9  -6   6        0.00        0.76      0.68 o
  -8  -6   6       16.22       13.70      1.07 o
  -7  -6   6        9.96        8.25      0.84 o
  -6  -6   6        0.18       -0.07      0.45 o
  -5  -6   6        1.89        1.98      0.35 o
  -4  -6   6       97.76      101.01      1.89 o
  -3  -6   6       19.40       16.38      0.49 o
  -2  -6   6        8.68        7.19      0.33 o
  -1  -6   6        1.40        2.26      0.22 o
   0  -6   6       46.77       53.67      0.90 o
   1  -6   6        8.65        9.97      0.36 o
   2  -6   6      115.76      115.45      2.60 o
   3  -6   6       90.73       91.99      1.50 o
   4  -6   6       16.85       16.19      0.73 o
   5  -6   6        8.09        7.84      0.60 o
   6  -6   6        0.15       -0.34      0.34 o
   7  -6   6        0.88        1.02      0.48 o
   8  -6   6        0.95        0.38      0.76 o
   9  -6   6        0.01       -0.44      0.73 o
 -10  -5   6        0.01       -0.19      0.67 o
  -9  -5   6        2.22        1.55      0.73 o
  -8  -5   6        0.00        0.21      0.40 o
  -7  -5   6        6.13        7.35      0.58 o
  -6  -5   6       46.25       43.67      0.91 o
  -5  -5   6       28.37       29.25      0.63 o
  -4  -5   6      119.10      111.17      1.52 o
  -3  -5   6        0.82        1.06      0.16 o
  -2  -5   6       52.72       53.46      0.80 o
  -1  -5   6       44.82       53.38      0.94 o
   0  -5   6      118.08      132.62      1.84 o
   1  -5   6       69.84       75.00      1.20 o
   2  -5   6      153.92      146.89      2.11 o
   3  -5   6       28.03       29.51      0.78 o
   4  -5   6       17.47       18.22      0.76 o
   5  -5   6       40.04       38.13      1.17 o
   6  -5   6       42.63       42.79      1.61 o
   7  -5   6        8.37        8.53      0.82 o
   8  -5   6        0.90       -0.14      0.74 o
   9  -5   6        0.32       -0.57      0.79 o
 -10  -4   6       14.71       17.15      0.89 o
  -9  -4   6        8.75        9.40      0.96 o
  -8  -4   6        1.13        0.93      0.36 o
  -7  -4   6        0.01       -0.20      0.32 o
  -6  -4   6        2.20        1.63      0.25 o
  -5  -4   6        2.03        1.96      0.21 o
  -4  -4   6        0.76        0.69      0.16 o
  -3  -4   6       23.32       26.39      0.52 o
  -2  -4   6       27.36       27.44      0.52 o
  -1  -4   6        6.14        7.66      0.36 o
   0  -4   6        8.17       12.05      0.31 o
   1  -4   6       63.90       66.35      0.85 o
   2  -4   6       50.75       51.16      0.88 o
   3  -4   6      110.96      102.21      1.44 o
   4  -4   6      167.25      161.81      2.92 o
   5  -4   6       12.41       12.09      0.71 o
   6  -4   6       60.43       60.25      1.60 o
   7  -4   6        5.00        5.47      0.72 o
   8  -4   6        0.32        1.19      0.84 o
   9  -4   6        5.34        6.20      1.25 o
 -11  -3   6        4.74        5.04      0.83 o
 -10  -3   6       15.14       14.97      0.84 o
  -9  -3   6        0.30       -0.31      0.43 o
  -8  -3   6        0.37       -0.28      0.28 o
  -7  -3   6       22.15       20.75      0.60 o
  -6  -3   6       43.89       43.49      0.75 o
  -5  -3   6       10.68       13.29      0.36 o
  -4  -3   6        9.32       12.50      0.41 o
  -3  -3   6      161.97      166.06      2.11 o
  -2  -3   6       37.00       50.51      0.80 o
  -1  -3   6       78.10       90.66      1.26 o
   0  -3   6       22.16       20.36      0.42 o
   1  -3   6        7.82        9.31      0.35 o
   2  -3   6       34.77       37.65      0.64 o
   3  -3   6      110.31      105.28      1.40 o
   4  -3   6        2.56        4.11      0.32 o
   5  -3   6      100.65       94.21      2.04 o
   6  -3   6       44.36       43.83      1.54 o
   7  -3   6        8.55        8.36      1.91 o
   8  -3   6        0.72        0.71      0.81 o
   9  -3   6        3.98        4.99      1.86 o
 -11  -2   6        0.04        1.04      1.25 o
 -10  -2   6        0.76        0.04      0.57 o
  -9  -2   6        0.11       -0.09      0.38 o
  -8  -2   6        0.79        0.69      0.36 o
  -7  -2   6       43.69       36.61      0.73 o
  -6  -2   6        8.03        8.61      0.32 o
  -5  -2   6        0.04        0.52      0.19 o
  -4  -2   6        6.79        3.17      0.24 o
  -3  -2   6       21.07       25.23      0.49 o
  -2  -2   6        5.58        7.78      0.27 o
  -1  -2   6      111.11      118.97      2.11 o
   0  -2   6       23.23       27.75      0.54 o
   1  -2   6       34.73       37.55      0.60 o
   2  -2   6        7.91        7.78      0.29 o
   3  -2   6        0.02        0.01      0.17 o
   4  -2   6       83.44       82.33      1.31 o
   5  -2   6       28.81       26.79      2.48 o
   6  -2   6       68.55       65.79      3.91 o
   7  -2   6        3.91        3.37      0.90 o
   8  -2   6        0.44       -0.52      0.78 o
   9  -2   6        1.42        1.78      0.97 o
 -11  -1   6        0.66        2.10      0.93 o
 -10  -1   6        1.78        1.31      0.72 o
  -9  -1   6       16.51       17.11      1.02 o
  -8  -1   6        1.26        1.01      0.32 o
  -7  -1   6       80.07       80.92      1.39 o
  -6  -1   6       24.35       21.32      0.57 o
  -5  -1   6       14.08       14.92      0.50 o
  -4  -1   6        9.23        8.73      0.37 o
  -3  -1   6       76.68       81.01      1.28 o
  -2  -1   6        1.31        1.52      0.18 o
  -1  -1   6       67.43       70.26      1.04 o
   0  -1   6        0.10        0.10      0.14 o
   1  -1   6      179.53      205.22      2.26 o
   2  -1   6       14.39       12.73      0.41 o
   3  -1   6        0.28        0.54      0.19 o
   4  -1   6        0.22        0.23      0.22 o
   5  -1   6        3.50        2.54      0.37 o
   6  -1   6        5.14        4.75      0.90 o
   7  -1   6        3.32        4.56      1.30 o
   8  -1   6        0.08        0.59      0.67 o
   9  -1   6        5.64        6.91      1.06 o
 -12   0   6       12.53       10.82      1.43 o
 -11   0   6        8.52        9.93      1.28 o
 -10   0   6       23.27       25.29      2.20 o
  -9   0   6        1.04        0.37      0.45 o
  -8   0   6       12.76       11.34      0.68 o
  -7   0   6       23.24       22.29      0.98 o
  -6   0   6        1.25        1.29      0.24 o
  -5   0   6      107.53      105.41      1.85 o
  -4   0   6       36.45       35.65      0.70 o
  -3   0   6       19.48       20.57      0.49 o
  -2   0   6       61.98       50.07      0.83 o
  -1   0   6      186.27      187.68      2.20 o
   0   0   6        1.47        6.89      0.29 o
   1   0   6       22.78       22.27      0.53 o
   2   0   6        2.67        2.96      0.26 o
   3   0   6       12.10        9.87      0.43 o
   4   0   6        0.01       -0.16      0.22 o
   5   0   6       35.55       35.72      1.20 o
   6   0   6        1.88        0.93      0.89 o
   7   0   6        7.35        6.51      0.85 o
   8   0   6        8.83       10.49      1.14 o
 -12   1   6        8.60        8.41      1.33 o
 -11   1   6        7.91        6.70      1.15 o
 -10   1   6        0.44        0.19      0.71 o
  -9   1   6        4.38        4.61      0.85 o
  -8   1   6       22.71       24.56      1.13 o
  -7   1   6        7.25        6.15      0.63 o
  -6   1   6       10.11       10.91      0.53 o
  -5   1   6        4.60        3.99      0.37 o
  -4   1   6       31.21       33.27      0.74 o
  -3   1   6       53.90       63.14      1.10 o
  -2   1   6       80.54       73.36      1.04 o
  -1   1   6      150.34      152.06      1.86 o
   0   1   6       24.15       24.34      0.52 o
   1   1   6        9.37       11.56      0.37 o
   2   1   6       36.17       35.69      0.69 o
   3   1   6       78.21       75.14      1.46 o
   4   1   6        2.19        1.60      0.44 o
   5   1   6        7.19        7.52      0.58 o
   6   1   6        1.02        1.78      0.88 o
   7   1   6        2.72        3.18      0.80 o
   8   1   6       10.66       12.25      1.18 o
 -12   2   6        0.81        0.92      0.85 o
 -11   2   6        1.63        0.98      0.83 o
 -10   2   6        4.30        1.78      0.84 o
  -9   2   6       18.29       17.76      1.33 o
  -8   2   6       67.77       61.24      2.81 o
  -7   2   6        9.49        8.55      0.55 o
  -6   2   6        0.94        0.78      0.31 o
  -5   2   6        2.55        2.00      0.33 o
  -4   2   6       70.80       75.82      1.43 o
  -3   2   6      187.26      194.05      2.73 o
  -2   2   6       82.19       73.06      1.07 o
  -1   2   6      171.68      172.73      2.11 o
   0   2   6       92.58      100.35      1.36 o
   1   2   6       35.44       34.67      0.67 o
   2   2   6       84.06       87.78      1.48 o
   3   2   6       39.84       35.28      1.00 o
   4   2   6        4.06        4.07      0.47 o
   5   2   6        4.61        3.66      0.51 o
   6   2   6        0.95        0.70      0.63 o
   7   2   6        0.03       -0.59      0.59 o
 -12   3   6        3.60        3.20      1.01 o
 -11   3   6        5.08        4.33      1.00 o
 -10   3   6        1.35        1.07      0.71 o
  -9   3   6       18.32       16.46      1.32 o
  -8   3   6        5.10        3.91      0.76 o
  -7   3   6       44.11       42.05      1.27 o
  -6   3   6       13.52       13.62      0.70 o
  -5   3   6        0.01       -0.01      0.27 o
  -4   3   6       56.04       52.82      0.85 o
  -3   3   6        5.60        3.56      0.24 o
  -2   3   6      131.04      126.49      2.19 o
  -1   3   6       36.00       36.83      1.04 o
   0   3   6      474.17      457.20      6.02 o
   1   3   6       25.91       23.94      0.75 o
   2   3   6      183.94      174.41      2.88 o
   3   3   6        7.71        8.48      0.58 o
   4   3   6        1.64        1.35      0.43 o
   5   3   6       23.85       22.57      1.15 o
   6   3   6        5.20        4.48      0.83 o
   7   3   6        7.62        7.06      1.20 o
 -12   4   6        0.99       -0.62      0.78 o
 -11   4   6        0.26        0.06      0.76 o
 -10   4   6        2.88        3.06      0.86 o
  -9   4   6       21.31       25.06      2.54 o
  -8   4   6        0.48        1.06      0.53 o
  -7   4   6       75.24       74.18      3.09 o
  -6   4   6       25.58       29.84      1.17 o
  -5   4   6        5.10        4.26      0.71 o
  -4   4   6        5.14        5.32      0.37 o
  -3   4   6        0.25       -0.21      0.21 o
  -2   4   6       38.30       37.91      0.86 o
  -1   4   6      304.75      283.89      3.84 o
   0   4   6       10.20        9.10      0.46 o
   1   4   6      219.93      217.73      3.45 o
   2   4   6        0.08       -0.03      0.33 o
   3   4   6        0.12        0.10      0.36 o
   4   4   6       12.47       13.89      0.77 o
   5   4   6       17.37       18.57      1.03 o
   6   4   6        5.59        7.36      1.19 o
 -11   5   6        9.64       12.27      1.41 o
 -10   5   6        0.51       -0.38      0.66 o
  -9   5   6        3.34        2.87      0.69 o
  -8   5   6        7.14        8.38      0.82 o
  -7   5   6        6.04        6.58      0.81 o
  -6   5   6       37.87       38.55      1.19 o
  -5   5   6        1.43        0.39      0.35 o
  -4   5   6      132.32      122.52      2.09 o
  -3   5   6       39.34       38.00      1.02 o
  -2   5   6        2.81        2.72      0.36 o
  -1   5   6        2.53        3.29      0.35 o
   0   5   6        3.48        2.99      0.40 o
   1   5   6       75.95       82.25      1.70 o
   2   5   6        1.44        1.21      0.39 o
   3   5   6       28.15       28.74      1.15 o
   4   5   6        8.86        9.74      0.80 o
   5   5   6        8.19        8.38      1.01 o
 -11   6   6       16.29       20.54      1.41 o
 -10   6   6        4.23        4.97      0.87 o
  -9   6   6        0.27        1.63      0.61 o
  -8   6   6        0.37        0.32      0.41 o
  -7   6   6       21.32       20.40      0.92 o
  -6   6   6       22.30       20.90      0.91 o
  -5   6   6       20.16       16.53      0.80 o
  -4   6   6       89.64       83.60      1.91 o
  -3   6   6        3.77        5.65      0.45 o
  -2   6   6       31.71       30.28      0.92 o
  -1   6   6       34.67       34.96      1.02 o
   0   6   6        3.01        2.15      0.41 o
   1   6   6        7.42        7.35      0.63 o
   2   6   6        3.04        1.94      0.51 o
   3   6   6        0.05        0.52      0.48 o
   4   6   6        0.95        0.46      0.55 o
 -11   7   6        1.09        2.73      1.17 o
 -10   7   6        4.93        6.96      0.78 o
  -9   7   6        0.22        0.44      0.51 o
  -8   7   6        1.38        0.72      0.55 o
  -7   7   6        1.57        1.02      0.47 o
  -6   7   6        4.70        5.08      0.58 o
  -5   7   6       15.27       15.53      0.80 o
  -4   7   6        5.05        5.07      0.56 o
  -3   7   6       23.86       23.03      0.82 o
  -2   7   6        7.66        8.41      0.62 o
  -1   7   6       18.68       18.56      0.96 o
   0   7   6        2.33        1.63      0.47 o
   1   7   6        0.09       -0.39      0.39 o
   2   7   6        0.63       -0.35      0.45 o
   3   7   6        0.15        0.30      0.59 o
 -10   8   6        4.89        5.53      0.86 o
  -9   8   6        6.25        8.14      0.91 o
  -8   8   6        0.01       -0.12      0.62 o
  -7   8   6        6.33        6.91      0.79 o
  -6   8   6        3.02        3.29      0.63 o
  -5   8   6        1.48       -0.13      0.71 o
  -4   8   6        0.01        0.30      0.47 o
  -3   8   6        0.58        1.25      0.51 o
  -2   8   6        0.75        0.47      0.44 o
  -1   8   6        0.22        0.43      0.44 o
   0   8   6        0.06       -0.09      0.55 o
   1   8   6        0.98        1.95      0.66 o
   2   8   6        0.64        1.04      0.66 o
  -9   9   6        0.20        1.33      1.21 o
  -8   9   6        0.34       -0.93      0.93 o
  -7   9   6        2.87        3.30      0.84 o
  -6   9   6        5.00        7.02      0.81 o
  -5   9   6        0.09        0.36      0.54 o
  -4   9   6        3.26        3.23      0.66 o
  -3   9   6        0.05        0.62      0.58 o
  -2   9   6        0.30        0.14      1.08 o
  -1   9   6        4.26        5.02      0.79 o
   0   9   6        0.26       -0.02      0.61 o
  -6  10   6        6.15        6.89      1.15 o
  -5  10   6        3.17        6.08      1.12 o
  -4  10   6       11.83       16.29      3.90 o
  -3  10   6        0.10       -0.07      0.77 o
   2 -13   7        1.75        1.86      0.80 o
   3 -13   7        0.17        0.09      0.65 o
   1 -12   7       14.16       16.65      0.78 o
   2 -12   7       11.28       12.81      0.78 o
   3 -12   7        0.42        0.55      0.70 o
   4 -12   7        0.13        0.10      0.77 o
   5 -12   7        3.14        4.92      1.11 o
   6 -12   7        0.86        2.51      1.14 o
   0 -11   7        1.21        0.70      0.28 o
   1 -11   7       14.27       14.13      0.74 o
   2 -11   7        0.77        1.67      0.44 o
   3 -11   7        1.32        1.36      0.72 o
   4 -11   7        1.49        1.72      0.83 o
   5 -11   7        0.17       -0.25      0.80 o
   6 -11   7        3.30        3.29      1.14 o
   7 -11   7        7.90        9.26      1.61 o
  -6 -10   7        0.01        0.02      0.62 o
  -5 -10   7        2.65        1.80      0.39 o
  -4 -10   7        0.14       -0.01      0.49 o
  -3 -10   7        8.46        8.61      0.46 o
  -2 -10   7        0.02        0.06      0.67 o
  -1 -10   7        9.69       10.58      0.78 o
   0 -10   7        1.18        0.74      0.28 o
   1 -10   7       21.15       20.76      0.89 o
   2 -10   7        2.60        3.53      0.77 o
   3 -10   7        6.34        5.31      0.91 o
   4 -10   7       30.59       31.02      2.00 o
   5 -10   7        4.75        5.42      0.71 o
   6 -10   7        0.05       -0.04      0.57 o
   7 -10   7        0.07        0.10      0.67 o
   8 -10   7        0.07       -0.26      0.77 o
  -7  -9   7        0.02       -0.08      0.54 o
  -6  -9   7        0.01        0.57      0.56 o
  -5  -9   7        4.82        4.88      0.49 o
  -4  -9   7       17.22       19.43      0.77 o
  -3  -9   7       24.59       27.89      0.85 o
  -2  -9   7        4.89        5.21      0.35 o
  -1  -9   7        0.35       -0.31      0.31 o
   0  -9   7        0.01        0.48      0.26 o
   1  -9   7        2.30        2.39      0.35 o
   2  -9   7        1.55        2.40      0.42 o
   3  -9   7       12.79       10.59      0.50 o
   4  -9   7        2.87        1.25      0.48 o
   5  -9   7        0.25        0.05      0.50 o
   6  -9   7        0.51        1.17      0.63 o
   7  -9   7        5.97        5.63      0.92 o
   8  -9   7        0.14       -0.96      1.03 o
  -8  -8   7        1.01        1.26      0.69 o
  -7  -8   7        0.12        0.58      0.58 o
  -6  -8   7        1.55        1.59      0.59 o
  -5  -8   7        1.35        1.45      0.49 o
  -4  -8   7        4.25        5.36      0.55 o
  -3  -8   7       50.05       48.50      1.23 o
  -2  -8   7        9.42       10.61      0.52 o
  -1  -8   7       25.13       20.41      0.71 o
   0  -8   7        0.01       -0.17      0.19 o
   1  -8   7       22.02       20.88      0.84 o
   2  -8   7       22.74       24.93      0.76 o
   3  -8   7        0.78        0.47      0.31 o
   4  -8   7        0.01       -0.34      0.34 o
   5  -8   7        1.70        2.26      0.68 o
   6  -8   7        0.30        0.19      0.48 o
   7  -8   7        3.24        2.89      0.68 o
   8  -8   7        6.35        4.21      1.07 o
   9  -8   7        1.85       -0.19      0.85 o
  -9  -7   7        2.03        3.58      1.16 o
  -8  -7   7        0.00        0.01      0.61 o
  -7  -7   7        4.14        3.78      0.73 o
  -6  -7   7        8.33        7.95      0.83 o
  -5  -7   7        7.84        8.18      0.51 o
  -4  -7   7        6.24        5.77      0.68 o
  -3  -7   7        0.54        0.21      0.24 o
  -2  -7   7        0.23        0.31      0.23 o
  -1  -7   7        9.01       11.97      1.14 o
   0  -7   7        2.58        3.53      0.32 o
   1  -7   7        0.19       -0.16      0.19 o
   2  -7   7       13.76       15.35      0.56 o
   3  -7   7        0.34        0.84      0.37 o
   4  -7   7       18.10       17.09      0.98 o
   5  -7   7        3.81        4.39      0.60 o
   6  -7   7        2.95        2.23      0.51 o
   7  -7   7        0.73        0.61      0.58 o
   8  -7   7        2.36        1.99      0.94 o
   9  -7   7        4.98        7.85      2.60 o
  -9  -6   7        4.34        4.41      0.83 o
  -8  -6   7        0.07       -0.46      0.52 o
  -7  -6   7        6.29        5.76      0.75 o
  -6  -6   7        1.47        1.37      0.40 o
  -5  -6   7        2.12        1.46      0.32 o
  -4  -6   7       33.50       30.79      0.97 o
  -3  -6   7       24.41       24.93      0.69 o
  -2  -6   7        0.01        0.07      0.15 o
  -1  -6   7        1.63        4.10      0.23 o
   0  -6   7       11.62       12.97      0.41 o
   1  -6   7       10.07       11.62      0.33 o
   2  -6   7       52.64       57.13      1.17 o
   3  -6   7        0.04       -0.03      0.47 o
   4  -6   7       23.61       19.15      0.82 o
   5  -6   7        1.56        0.83      0.40 o
   6  -6   7        0.20        1.09      0.45 o
   7  -6   7        0.90        1.05      0.58 o
   8  -6   7        3.49        3.20      1.48 o
   9  -6   7        0.05       -0.20      1.28 o
 -10  -5   7        1.19        0.69      0.70 o
  -9  -5   7        0.08        0.47      0.48 o
  -8  -5   7        0.60        0.96      0.49 o
  -7  -5   7        2.49        2.38      0.41 o
  -6  -5   7       39.66       38.77      0.94 o
  -5  -5   7       41.31       46.04      0.91 o
  -4  -5   7      202.44      196.25      3.09 o
  -3  -5   7       35.59       41.16      0.72 o
  -2  -5   7       37.11       39.40      0.69 o
  -1  -5   7       12.30       13.50      0.39 o
   0  -5   7        0.64        1.16      0.20 o
   1  -5   7      152.19      148.56      1.81 o
   2  -5   7       23.53       28.80      0.96 o
   3  -5   7        0.94        1.47      0.40 o
   4  -5   7       39.14       36.95      1.14 o
   5  -5   7       11.37       12.09      0.73 o
   6  -5   7        0.37        0.18      0.39 o
   7  -5   7       13.91       16.02      1.21 o
   8  -5   7        0.52        0.67      0.83 o
   9  -5   7        7.19        7.90      1.36 o
 -10  -4   7        9.67       10.82      1.90 o
  -9  -4   7        0.41        0.47      0.45 o
  -8  -4   7        0.07        0.56      0.47 o
  -7  -4   7       16.99       15.86      0.63 o
  -6  -4   7       22.26       21.61      0.82 o
  -5  -4   7       35.32       35.26      0.79 o
  -4  -4   7        0.01        0.02      0.17 o
  -3  -4   7       20.27       17.91      0.46 o
  -2  -4   7       12.83       10.92      0.30 o
  -1  -4   7      179.51      208.04      3.01 o
   0  -4   7        6.44        4.28      0.23 o
   1  -4   7        1.40        0.98      0.17 o
   2  -4   7        0.37       -0.16      0.16 o
   3  -4   7      230.34      206.85      2.88 o
   4  -4   7       45.00       43.15      1.08 o
   5  -4   7      136.53      132.04      3.64 o
   6  -4   7        7.15        7.46      0.76 o
   7  -4   7        1.28        2.10      0.84 o
   8  -4   7        9.29       10.07      1.35 o
   9  -4   7        0.59        2.44      1.04 o
 -11  -3   7        8.75        9.08      0.95 o
 -10  -3   7        3.35        4.57      0.74 o
  -9  -3   7        3.12        2.94      0.49 o
  -8  -3   7        2.41        1.35      0.38 o
  -7  -3   7       22.37       20.08      0.70 o
  -6  -3   7        0.46        0.12      0.27 o
  -5  -3   7       65.72       67.05      1.07 o
  -4  -3   7        0.17       -0.08      0.17 o
  -3  -3   7      266.57      282.11      3.45 o
  -2  -3   7      102.81      107.27      1.49 o
  -1  -3   7      327.37      356.37      4.23 o
   0  -3   7      156.81      164.80      1.98 o
   1  -3   7      102.79      114.10      1.47 o
   2  -3   7       14.41       11.09      0.37 o
   3  -3   7       22.56       22.28      0.59 o
   4  -3   7       28.51       27.34      0.76 o
   5  -3   7        9.25        9.72      0.85 o
   6  -3   7        1.85        2.15      0.57 o
   7  -3   7        0.66        0.44      0.74 o
   8  -3   7        4.18        5.50      1.75 o
   9  -3   7        1.62        1.55      1.05 o
 -11  -2   7        0.31        0.79      0.79 o
 -10  -2   7       10.15        9.53      0.79 o
  -9  -2   7       41.97       43.46      2.01 o
  -8  -2   7       78.73       78.79      1.60 o
  -7  -2   7      148.20      142.72      2.44 o
  -6  -2   7        9.53        8.98      0.51 o
  -5  -2   7        7.72        6.05      0.36 o
  -4  -2   7       20.67       19.13      0.50 o
  -3  -2   7       13.21       16.63      0.45 o
  -2  -2   7       38.00       41.35      0.81 o
  -1  -2   7      321.48      341.56      4.42 o
   0  -2   7       17.60       17.45      0.43 o
   1  -2   7        3.99        2.36      0.20 o
   2  -2   7        8.10        6.97      0.46 o
   3  -2   7       25.12       21.77      0.59 o
   4  -2   7        2.60        1.81      0.35 o
   5  -2   7       12.85       13.48      0.85 o
   6  -2   7        7.04        6.21      1.02 o
   7  -2   7        0.19        0.70      0.74 o
   8  -2   7        0.64       -0.86      1.07 o
 -11  -1   7        6.69        7.14      1.35 o
 -10  -1   7        3.17        3.19      0.62 o
  -9  -1   7        8.23        7.59      0.68 o
  -8  -1   7       35.07       35.64      1.03 o
  -7  -1   7        2.76        3.50      0.41 o
  -6  -1   7        0.82        0.78      0.32 o
  -5  -1   7        3.65        4.03      0.29 o
  -4  -1   7        0.88        0.55      0.18 o
  -3  -1   7        5.06        4.42      0.26 o
  -2  -1   7        1.84        3.92      0.25 o
  -1  -1   7        3.01        3.15      0.23 o
   0  -1   7        6.83        5.05      0.26 o
   1  -1   7        7.74        8.51      0.35 o
   2  -1   7        9.37        7.84      0.48 o
   3  -1   7        8.73       10.96      0.45 o
   4  -1   7       14.26       12.49      0.59 o
   5  -1   7        0.34       -0.25      0.46 o
   6  -1   7        4.16        4.09      0.93 o
   7  -1   7        2.44        0.74      0.80 o
   8  -1   7        0.56        0.60      0.68 o
 -12   0   7        0.04        0.30      1.33 o
 -11   0   7       15.48       16.52      1.22 o
 -10   0   7        5.06        4.81      0.80 o
  -9   0   7       21.85       21.58      1.00 o
  -8   0   7        7.49        9.74      0.88 o
  -7   0   7        2.54        2.08      0.41 o
  -6   0   7        8.01        8.76      0.56 o
  -5   0   7       69.94       66.76      1.49 o
  -4   0   7       94.65       92.30      1.93 o
  -3   0   7       34.83       34.84      0.91 o
  -2   0   7      108.49      111.57      1.47 o
  -1   0   7       46.78       47.60      0.85 o
   0   0   7       27.70       29.68      0.64 o
   1   0   7        7.98        8.05      0.36 o
   2   0   7       20.08       13.68      0.47 o
   3   0   7        0.07       -0.11      0.30 o
   4   0   7        6.57        7.05      0.48 o
   5   0   7        8.01        9.59      0.86 o
   6   0   7        0.83        0.92      0.78 o
   7   0   7       11.58       13.78      1.15 o
   8   0   7        0.27        0.40      0.77 o
 -12   1   7        0.38        0.32      0.75 o
 -11   1   7        0.27        0.50      0.59 o
 -10   1   7        0.06        0.28      0.56 o
  -9   1   7        6.66        5.34      0.72 o
  -8   1   7        6.82        5.78      0.58 o
  -7   1   7        0.25        0.34      0.50 o
  -6   1   7       23.55       21.73      0.84 o
  -5   1   7       12.54       12.36      0.55 o
  -4   1   7       67.70       59.56      1.13 o
  -3   1   7        3.16        2.77      0.28 o
  -2   1   7       10.47        9.86      0.38 o
  -1   1   7        0.06        0.11      0.17 o
   0   1   7       10.34       11.29      0.39 o
   1   1   7       56.07       48.58      0.91 o
   2   1   7       17.42       14.19      0.81 o
   3   1   7       42.97       39.97      1.16 o
   4   1   7       18.41       16.48      0.86 o
   5   1   7        0.41        0.02      0.44 o
   6   1   7        1.44        0.65      0.62 o
   7   1   7        3.27        3.87      0.86 o
 -12   2   7        1.27        0.34      0.70 o
 -11   2   7        1.23        1.69      0.70 o
 -10   2   7        0.40        0.68      0.61 o
  -9   2   7        3.72        3.38      1.14 o
  -8   2   7       11.35       11.66      0.90 o
  -7   2   7        7.80        5.03      0.64 o
  -6   2   7       15.03       14.33      0.75 o
  -5   2   7        8.66        8.61      0.54 o
  -4   2   7       42.29       37.42      1.05 o
  -3   2   7      120.50      109.73      1.60 o
  -2   2   7      168.82      150.59      1.93 o
  -1   2   7        1.74        2.20      0.26 o
   0   2   7       44.00       44.74      0.95 o
   1   2   7        5.81        4.68      0.37 o
   2   2   7       33.36       31.71      0.96 o
   3   2   7        0.76        1.01      0.37 o
   4   2   7        1.09        0.04      0.40 o
   5   2   7        6.28        4.74      0.84 o
   6   2   7        9.43        8.98      1.01 o
   7   2   7        1.14        0.37      0.74 o
 -12   3   7        2.14        2.55      0.99 o
 -11   3   7        2.56        2.19      0.98 o
 -10   3   7        0.91        0.22      0.62 o
  -9   3   7       12.88       13.19      1.08 o
  -8   3   7        0.15        0.06      0.43 o
  -7   3   7        1.20        1.39      0.58 o
  -6   3   7       20.41       18.69      0.96 o
  -5   3   7       13.93       12.45      0.77 o
  -4   3   7        9.29        9.83      0.46 o
  -3   3   7      124.43      107.06      1.86 o
  -2   3   7        7.42        8.87      0.45 o
  -1   3   7      420.11      402.93      5.26 o
   0   3   7       63.46       60.20      1.18 o
   1   3   7      121.13      117.54      2.79 o
   2   3   7        4.64        4.52      0.48 o
   3   3   7        0.59        0.86      0.51 o
   4   3   7       25.88       25.18      1.00 o
   5   3   7        4.94        5.93      0.76 o
   6   3   7        9.82        8.98      1.24 o
 -11   4   7        1.20        0.39      0.66 o
 -10   4   7        0.38        0.88      0.59 o
  -9   4   7        0.00        0.20      0.52 o
  -8   4   7        1.40        1.79      0.54 o
  -7   4   7       19.53       17.78      1.10 o
  -6   4   7       18.51       13.84      0.86 o
  -5   4   7       78.47       67.30      1.63 o
  -4   4   7        0.24       -0.05      0.24 o
  -3   4   7        0.00       -0.11      0.26 o
  -2   4   7        1.20        0.41      0.46 o
  -1   4   7       13.11       14.19      0.87 o
   0   4   7        3.29        3.49      0.49 o
   1   4   7       10.98       11.21      0.68 o
   2   4   7       49.11       48.15      1.34 o
   3   4   7        8.34        8.44      0.66 o
   4   4   7        8.89        8.49      0.78 o
   5   4   7        2.11        2.75      0.79 o
 -11   5   7        3.31        4.54      0.88 o
 -10   5   7        0.33       -0.03      0.58 o
  -9   5   7        5.54        6.79      0.86 o
  -8   5   7        2.90        2.05      1.26 o
  -7   5   7       13.09       11.05      0.73 o
  -6   5   7        6.84        6.14      0.58 o
  -5   5   7       14.53       11.29      0.69 o
  -4   5   7        4.51        5.55      0.54 o
  -3   5   7        0.14       -0.26      0.26 o
  -2   5   7        0.20       -0.07      0.30 o
  -1   5   7        3.03        2.44      0.40 o
   0   5   7        6.38        4.14      0.47 o
   1   5   7        0.10       -0.49      0.49 o
   2   5   7        2.12        1.49      0.77 o
   3   5   7        0.90        1.40      0.54 o
   4   5   7        8.58        9.51      0.84 o
 -11   6   7        0.87        0.31      0.90 o
 -10   6   7        2.40        2.35      0.74 o
  -9   6   7        6.21        7.74      1.07 o
  -8   6   7        0.02       -0.48      0.48 o
  -7   6   7        0.78        0.83      0.45 o
  -6   6   7        2.62        3.97      0.54 o
  -5   6   7        0.47        0.97      0.42 o
  -4   6   7       22.40       23.69      0.99 o
  -3   6   7       10.68       11.48      0.61 o
  -2   6   7        2.44        2.34      0.43 o
  -1   6   7        0.00       -0.21      0.33 o
   0   6   7        0.01        0.09      0.40 o
   1   6   7        0.36       -0.18      0.43 o
   2   6   7        0.94        0.44      0.48 o
   3   6   7        0.07        1.28      0.55 o
 -10   7   7        1.86        1.67      0.98 o
  -9   7   7        4.24        5.14      1.47 o
  -8   7   7       13.35       14.50      1.04 o
  -7   7   7        0.15        0.54      0.47 o
  -6   7   7        0.35        0.10      0.44 o
  -5   7   7        2.45        2.49      0.53 o
  -4   7   7        8.06        7.30      0.66 o
  -3   7   7        0.31        0.09      0.49 o
  -2   7   7       15.19       16.43      0.86 o
  -1   7   7        7.49        8.02      0.68 o
   0   7   7        0.78       -0.40      0.45 o
   1   7   7        0.97        0.62      0.51 o
   2   7   7        0.12        0.52      0.51 o
  -9   8   7        1.24        0.12      1.27 o
  -8   8   7        9.96       11.28      1.42 o
  -7   8   7        0.21        0.25      0.57 o
  -6   8   7        0.52        0.00      0.89 o
  -5   8   7        0.00       -0.10      0.70 o
  -4   8   7        3.74        3.77      0.69 o
  -3   8   7        5.40        6.32      0.79 o
  -2   8   7        0.26        1.15      0.59 o
  -1   8   7        0.01       -0.26      0.57 o
   0   8   7        6.98        9.30      1.36 o
  -7   9   7        4.80        5.28      2.12 o
  -6   9   7       11.68       14.48      1.08 o
  -5   9   7        0.36        0.59      0.66 o
  -4   9   7        3.12        5.66      0.80 o
  -3   9   7        0.00        0.90      1.05 o
  -2   9   7        1.17       -0.58      0.76 o
   0 -12   8        1.03        1.55      0.78 o
   1 -12   8        0.64        0.68      0.41 o
   2 -12   8        0.69        0.69      0.69 o
   3 -12   8        1.06        1.54      0.79 o
   4 -12   8        0.34        0.78      0.87 o
   5 -12   8        2.21        1.92      1.05 o
  -4 -11   8        0.98        0.60      0.40 o
  -1 -11   8        4.97        5.96      0.51 o
   0 -11   8        5.04        5.58      0.48 o
   1 -11   8        0.75        1.43      0.41 o
   2 -11   8       27.02       28.23      2.27 o
   3 -11   8        8.60        6.69      1.05 o
   4 -11   8        0.24        0.39      0.81 o
   5 -11   8        0.02       -0.77      0.77 o
   6 -11   8        2.63        1.01      1.07 o
  -6 -10   8        5.02        5.52      0.90 o
  -5 -10   8        1.97        1.58      0.42 o
  -4 -10   8        6.91        5.88      0.79 o
  -3 -10   8        0.66        0.64      0.45 o
  -2 -10   8        1.75        1.92      0.32 o
  -1 -10   8        0.01        0.02      0.28 o
   0 -10   8        2.62        4.31      0.46 o
   1 -10   8        0.51        0.78      0.39 o
   2 -10   8       17.45       19.97      1.04 o
   3 -10   8        0.06       -0.41      0.63 o
   4 -10   8        4.98        6.07      1.10 o
   5 -10   8        0.06        0.38      0.62 o
   6 -10   8        0.35       -0.10      0.84 o
   7 -10   8        0.85        0.39      0.71 o
  -7  -9   8        0.39        0.67      0.63 o
  -6  -9   8        0.18       -0.51      0.51 o
  -5  -9   8        4.06        3.34      0.52 o
  -4  -9   8       14.36       17.04      0.89 o
  -3  -9   8        2.19        3.48      0.42 o
  -2  -9   8        0.36        0.15      0.26 o
  -1  -9   8        0.16       -0.19      0.25 o
   0  -9   8        8.49        9.34      0.74 o
   1  -9   8        1.92        1.16      0.37 o
   2  -9   8        1.10        0.40      0.40 o
   3  -9   8        0.00       -0.15      0.38 o
   4  -9   8        3.64        3.84      0.63 o
   5  -9   8        3.97        4.79      0.75 o
   6  -9   8        0.01       -0.04      0.58 o
   7  -9   8        0.44       -0.67      0.67 o
   8  -9   8        2.73        5.73      1.48 o
  -8  -8   8        4.02        5.58      1.35 o
  -7  -8   8        2.45        2.25      1.98 o
  -6  -8   8        9.30       10.83      1.01 o
  -5  -8   8        0.15        0.43      0.38 o
  -4  -8   8        8.18        9.66      0.58 o
  -3  -8   8        0.00        0.30      0.33 o
  -2  -8   8        0.01       -0.29      0.29 o
  -1  -8   8        7.83        5.32      0.43 o
   0  -8   8       12.64       13.62      0.59 o
   1  -8   8       22.81       20.67      1.05 o
   2  -8   8        0.94        0.95      0.31 o
   3  -8   8        0.07       -0.01      0.36 o
   4  -8   8        0.67        1.31      0.54 o
   5  -8   8        0.05       -0.11      0.47 o
   6  -8   8        0.72        0.70      1.16 o
   7  -8   8        0.65        1.87      1.09 o
   8  -8   8        0.07        0.09      1.09 o
  -8  -7   8        3.45        3.46      0.79 o
  -7  -7   8        2.16        2.01      0.82 o
  -6  -7   8       16.05       19.26      1.16 o
  -5  -7   8        2.12        2.74      0.43 o
  -4  -7   8        0.28        0.37      0.30 o
  -3  -7   8        7.96        6.40      0.47 o
  -2  -7   8       11.21       13.11      0.74 o
  -1  -7   8        0.00        0.38      0.29 o
   0  -7   8       55.42       63.76      1.20 o
   1  -7   8        7.31        5.61      0.54 o
   2  -7   8       46.01       39.53      1.26 o
   3  -7   8        0.35       -0.35      0.35 o
   4  -7   8       22.76       22.76      0.93 o
   5  -7   8        3.31        3.08      0.52 o
   6  -7   8        0.47       -0.02      0.49 o
   7  -7   8        0.07        0.44      0.73 o
   8  -7   8        3.70        4.26      1.12 o
  -9  -6   8        0.76        0.55      1.05 o
  -8  -6   8        0.01        0.40      0.60 o
  -7  -6   8        2.18        2.18      0.61 o
  -6  -6   8        6.91        6.32      0.55 o
  -5  -6   8        7.74        6.45      0.41 o
  -4  -6   8        5.81        5.94      0.59 o
  -3  -6   8        1.65        1.65      0.23 o
  -2  -6   8        3.92        4.24      0.30 o
  -1  -6   8       50.31       53.63      1.06 o
   0  -6   8      179.24      191.05      3.21 o
   1  -6   8       10.00       14.17      0.44 o
   2  -6   8      362.88      358.64      5.21 o
   3  -6   8        6.87        7.39      0.59 o
   4  -6   8       91.40       92.05      2.06 o
   5  -6   8       25.31       28.65      1.12 o
   6  -6   8        1.21        1.62      0.51 o
   7  -6   8       12.46       14.16      3.25 o
   8  -6   8        0.01        0.01      1.08 o
 -10  -5   8        3.52        2.68      1.22 o
  -9  -5   8        2.85        1.47      0.96 o
  -8  -5   8        0.04        0.66      0.47 o
  -7  -5   8        8.75        8.32      0.59 o
  -6  -5   8        0.15        0.67      0.36 o
  -5  -5   8       64.39       60.34      1.21 o
  -4  -5   8       10.34        8.60      0.42 o
  -3  -5   8       10.57       11.93      0.46 o
  -2  -5   8        1.09        0.35      0.18 o
  -1  -5   8        0.02       -0.10      0.18 o
   0  -5   8        0.06       -0.15      0.15 o
   1  -5   8       94.99       84.58      1.17 o
   2  -5   8       45.23       52.66      0.93 o
   3  -5   8       86.73       86.48      1.46 o
   4  -5   8        1.15        1.30      0.37 o
   5  -5   8       24.40       24.21      1.11 o
   6  -5   8        1.35        1.41      0.59 o
   7  -5   8        9.70        9.93      1.52 o
   8  -5   8        1.24        2.52      0.99 o
 -10  -4   8        0.50       -0.64      0.64 o
  -9  -4   8        3.07        3.28      1.15 o
  -8  -4   8        1.02        1.48      0.76 o
  -7  -4   8        9.16       10.01      0.62 o
  -6  -4   8       40.10       38.12      1.09 o
  -5  -4   8       14.62       13.15      0.54 o
  -4  -4   8      195.61      191.44      2.59 o
  -3  -4   8       18.62       18.41      0.56 o
  -2  -4   8      415.88      433.36      5.55 o
  -1  -4   8      149.76      144.41      2.07 o
   0  -4   8        0.21        0.86      0.20 o
   1  -4   8       36.83       35.55      0.77 o
   2  -4   8       28.66       27.32      0.70 o
   3  -4   8       21.20       21.60      0.74 o
   4  -4   8        0.27        0.40      0.34 o
   5  -4   8        3.98        3.98      0.64 o
   6  -4   8       10.15       10.86      0.91 o
   7  -4   8        7.39        8.98      1.24 o
   8  -4   8        1.06        0.97      0.92 o
 -11  -3   8        0.01       -0.93      0.99 o
 -10  -3   8       24.11       25.98      1.59 o
  -9  -3   8       19.01       21.39      1.35 o
  -8  -3   8       15.71       14.24      0.81 o
  -7  -3   8        0.25        0.34      0.35 o
  -6  -3   8        8.02        8.00      0.54 o
  -5  -3   8        0.13        0.11      0.25 o
  -4  -3   8       11.65       11.89      0.50 o
  -3  -3   8        0.77        0.31      0.24 o
  -2  -3   8      228.23      220.95      3.04 o
  -1  -3   8      230.75      232.04      2.92 o
   0  -3   8        4.83        5.85      0.31 o
   1  -3   8      134.18      136.38      1.56 o
   2  -3   8        2.70        1.79      0.31 o
   3  -3   8        0.14       -0.07      0.24 o
   4  -3   8        0.00       -0.28      0.28 o
   5  -3   8        5.72        6.42      0.99 o
   6  -3   8       10.42       10.36      1.24 o
   7  -3   8        7.01        4.91      1.08 o
   8  -3   8        1.08        0.07      0.90 o
 -11  -2   8        0.32       -0.82      0.94 o
 -10  -2   8       15.64       17.36      1.14 o
  -9  -2   8        0.15       -0.13      0.50 o
  -8  -2   8       18.17       16.73      0.94 o
  -7  -2   8        8.18        8.76      0.62 o
  -6  -2   8        0.60        0.31      0.32 o
  -5  -2   8       10.84       10.27      0.50 o
  -4  -2   8       13.15       15.22      0.52 o
  -3  -2   8       15.20       16.47      0.57 o
  -2  -2   8       88.20       79.79      1.92 o
  -1  -2   8       80.25       82.31      1.18 o
   0  -2   8       50.41       55.48      0.90 o
   1  -2   8      103.20      102.39      1.33 o
   2  -2   8       34.93       31.95      0.89 o
   3  -2   8        0.55        0.61      0.31 o
   4  -2   8        4.85        4.11      0.50 o
   5  -2   8        0.26        0.45      0.49 o
   6  -2   8        5.80        6.95      1.10 o
   7  -2   8        0.06       -0.80      0.80 o
   8  -2   8        6.42        8.01      2.50 o
 -11  -1   8        5.02        6.18      1.24 o
 -10  -1   8       33.10       34.10      1.55 o
  -9  -1   8        7.39        6.61      0.77 o
  -8  -1   8       76.75       73.71      2.11 o
  -7  -1   8      100.18       93.53      2.06 o
  -6  -1   8        0.38        0.03      0.33 o
  -5  -1   8       62.80       56.22      1.37 o
  -4  -1   8       97.90       91.75      1.51 o
  -3  -1   8       15.43       14.02      0.46 o
  -2  -1   8       70.39       68.88      1.12 o
  -1  -1   8        0.11       -0.04      0.16 o
   0  -1   8       19.17       13.47      0.46 o
   1  -1   8       49.64       48.74      0.92 o
   2  -1   8       10.53       15.66      0.52 o
   3  -1   8       12.79       13.28      0.69 o
   4  -1   8       16.00       16.34      0.79 o
   5  -1   8        1.30        1.74      0.60 o
   6  -1   8        3.14        2.29      0.90 o
   7  -1   8        2.10        1.54      0.93 o
   8  -1   8        2.58        4.43      1.70 o
 -11   0   8        2.07        2.03      0.76 o
 -10   0   8       12.98       12.29      1.01 o
  -9   0   8        6.47        7.63      0.82 o
  -8   0   8        5.26        3.93      0.64 o
  -7   0   8       13.68       12.42      0.83 o
  -6   0   8       37.52       30.53      1.23 o
  -5   0   8       99.40       91.29      1.73 o
  -4   0   8      266.76      251.58      3.46 o
  -3   0   8        6.48        6.02      0.40 o
  -2   0   8        1.10        0.26      0.25 o
  -1   0   8       34.94       31.08      0.70 o
   0   0   8        8.94       10.40      0.42 o
   1   0   8       23.33       19.74      0.58 o
   2   0   8        6.55        5.07      0.39 o
   3   0   8       15.42       15.53      0.77 o
   4   0   8       40.65       35.08      1.46 o
   5   0   8        0.00        0.42      0.82 o
   6   0   8        3.04        2.66      0.95 o
   7   0   8        0.33       -0.16      0.64 o
 -12   1   8        0.08        1.42      1.28 o
 -11   1   8        2.06        1.80      0.71 o
 -10   1   8        0.00        0.27      0.55 o
  -9   1   8        0.36        0.48      0.51 o
  -8   1   8       13.59       12.88      1.12 o
  -7   1   8        1.27        0.02      0.42 o
  -6   1   8        3.72        3.99      0.67 o
  -5   1   8      244.88      231.00      4.39 o
  -4   1   8      108.74      105.47      1.91 o
  -3   1   8       66.94       64.99      1.87 o
  -2   1   8      250.04      250.47      3.21 o
  -1   1   8        1.07        0.34      0.23 o
   0   1   8        5.34        6.02      0.37 o
   1   1   8       10.56       12.72      0.53 o
   2   1   8        0.27        0.50      0.32 o
   3   1   8       50.37       44.38      1.37 o
   4   1   8        0.16        0.01      0.52 o
   5   1   8        0.19       -0.46      0.46 o
   6   1   8        0.17       -0.22      0.63 o
   7   1   8        3.35        4.59      1.80 o
 -12   2   8        0.15        1.55      1.35 o
 -11   2   8        3.76        3.21      0.78 o
 -10   2   8        6.88        5.42      0.80 o
  -9   2   8        0.58        0.31      0.59 o
  -8   2   8       25.20       23.78      2.07 o
  -7   2   8        7.19        6.10      0.85 o
  -6   2   8       14.34       11.42      1.00 o
  -5   2   8        5.87        6.71      0.71 o
  -4   2   8       12.15        9.69      0.65 o
  -3   2   8      133.32      125.17      2.00 o
  -2   2   8      295.65      266.44      4.07 o
  -1   2   8      148.68      140.15      2.19 o
   0   2   8       97.62       88.43      1.55 o
   1   2   8        0.74        1.18      0.31 o
   2   2   8        6.52        5.96      0.63 o
   3   2   8        2.66        2.72      0.47 o
   4   2   8        1.11        0.00      0.47 o
   5   2   8        5.02        4.26      0.73 o
   6   2   8        0.10       -0.24      0.73 o
 -11   3   8        1.67        1.32      0.70 o
 -10   3   8        0.10       -0.47      0.54 o
  -9   3   8        0.24        0.06      0.60 o
  -8   3   8        6.04        5.13      1.52 o
  -7   3   8        5.28        5.37      1.63 o
  -6   3   8       12.37       10.13      0.96 o
  -5   3   8        0.04       -0.14      0.38 o
  -4   3   8       11.41        9.67      0.48 o
  -3   3   8       23.35       24.32      0.77 o
  -2   3   8        1.34        1.57      0.34 o
  -1   3   8       33.22       31.48      0.92 o
   0   3   8        9.40       11.27      0.57 o
   1   3   8        7.85        8.01      0.61 o
   2   3   8        1.69        1.74      0.44 o
   3   3   8        0.02        0.02      0.39 o
   4   3   8        0.33       -0.24      0.52 o
   5   3   8        2.64        2.54      0.71 o
 -11   4   8        2.02        1.85      0.77 o
 -10   4   8        0.68       -0.33      0.71 o
  -9   4   8        0.72        0.24      0.72 o
  -8   4   8        0.01       -0.57      0.79 o
  -7   4   8        0.03        0.36      0.57 o
  -6   4   8        1.99        1.28      0.57 o
  -5   4   8       29.68       32.86      1.13 o
  -4   4   8        5.68        4.52      0.53 o
  -3   4   8        9.68       11.92      0.58 o
  -2   4   8        0.27        0.57      0.32 o
  -1   4   8        0.09       -0.16      0.32 o
   0   4   8        2.18        2.16      0.42 o
   1   4   8        6.67        6.38      0.56 o
   2   4   8        7.76        7.43      0.62 o
   3   4   8        2.61        2.44      0.55 o
   4   4   8        1.31        0.67      0.69 o
 -11   5   8        2.10        1.77      0.96 o
 -10   5   8        0.16        0.05      0.71 o
  -9   5   8        0.05        0.01      0.64 o
  -8   5   8        0.17       -0.19      0.45 o
  -7   5   8        6.13        5.56      0.73 o
  -6   5   8        4.75        5.80      0.63 o
  -5   5   8       22.73       23.70      1.27 o
  -4   5   8        0.22        0.43      0.41 o
  -3   5   8        0.00        0.24      0.32 o
  -2   5   8       11.24       11.65      1.16 o
  -1   5   8       12.39       14.00      0.71 o
   0   5   8        0.59        0.94      0.42 o
   1   5   8        4.60        5.89      0.59 o
   2   5   8       17.95       18.76      1.01 o
   3   5   8        1.09        0.86      1.06 o
 -10   6   8        2.86        1.08      1.33 o
  -9   6   8        1.57        1.90      0.78 o
  -8   6   8        2.34        2.39      0.74 o
  -7   6   8        5.33        5.19      0.75 o
  -6   6   8        0.50        1.28      0.49 o
  -5   6   8        0.07        0.26      0.41 o
  -4   6   8        5.37        6.01      0.64 o
  -3   6   8        3.01        3.96      0.58 o
  -2   6   8        6.21        7.12      0.74 o
  -1   6   8        0.00       -0.04      0.43 o
   0   6   8        1.07        1.82      0.65 o
   1   6   8        0.15       -0.42      0.42 o
   2   6   8        0.09        0.28      0.55 o
  -9   7   8        6.09        5.18      1.00 o
  -8   7   8       12.36       15.58      1.14 o
  -7   7   8        0.91        1.31      0.63 o
  -6   7   8        0.00       -0.44      0.44 o
  -5   7   8        6.38        6.22      0.77 o
  -4   7   8        0.01        0.56      0.59 o
  -3   7   8        1.53        2.45      0.68 o
  -2   7   8       10.11       16.08      1.12 o
  -1   7   8        2.38        2.72      0.59 o
   0   7   8        8.21        9.50      0.83 o
   1   7   8        0.00       -0.15      0.76 o
  -8   8   8        0.42        0.43      0.84 o
  -7   8   8        0.37        1.27      0.82 o
  -6   8   8        5.42        6.77      1.28 o
  -5   8   8        3.26        4.75      0.81 o
  -4   8   8        0.04        0.03      0.58 o
  -3   8   8        0.45        0.61      0.65 o
  -2   8   8        3.25        3.34      0.80 o
  -1   8   8       13.04       15.14      1.16 o
  -1 -12   9        0.57        0.51      0.50 o
   0 -12   9       10.43       10.17      0.64 o
   1 -12   9        2.66        1.68      0.46 o
   2 -12   9        1.27       -0.04      0.69 o
   3 -12   9        0.76        1.76      0.83 o
   4 -12   9        0.40        0.59      0.89 o
  -4 -11   9        0.54        1.07      0.70 o
  -3 -11   9        9.85        9.61      0.58 o
  -2 -11   9        0.01        0.39      0.43 o
  -1 -11   9       13.43       13.84      0.75 o
   0 -11   9        2.32        3.19      0.83 o
   1 -11   9        5.06        5.30      0.62 o
   2 -11   9        2.92        3.81      0.86 o
   3 -11   9        1.57        1.42      0.85 o
   4 -11   9        0.59        0.58      0.79 o
   5 -11   9        0.75       -0.80      0.80 o
   6 -11   9        0.31        0.30      1.07 o
  -5 -10   9        0.25        0.27      0.40 o
  -4 -10   9        3.12        2.74      0.63 o
  -3 -10   9       13.79       12.88      0.85 o
  -2 -10   9        1.61        1.90      0.38 o
  -1 -10   9        4.83        3.85      0.47 o
   0 -10   9        6.23        6.74      0.69 o
   1 -10   9        1.08        1.94      0.49 o
   2 -10   9       11.31       11.21      1.22 o
   3 -10   9        7.06        7.47      1.16 o
   4 -10   9        0.01        0.98      0.85 o
   5 -10   9        0.01        0.00      1.14 o
   6 -10   9        0.13       -0.46      0.93 o
  -7  -9   9        0.32        0.52      0.82 o
  -6  -9   9        0.25       -0.61      0.61 o
  -5  -9   9        0.32       -0.27      0.61 o
  -4  -9   9        0.86        1.30      0.38 o
  -3  -9   9        1.39        2.35      0.39 o
  -2  -9   9        0.05       -0.06      0.32 o
  -1  -9   9        1.43        1.57      0.40 o
   0  -9   9        5.40        6.72      1.23 o
   1  -9   9        5.87        5.58      0.63 o
   2  -9   9        5.59        6.78      1.04 o
   3  -9   9        0.01       -0.18      0.43 o
   4  -9   9        8.56       11.66      0.96 o
   5  -9   9        0.77        1.14      1.03 o
   6  -9   9        0.03       -0.62      0.62 o
   7  -9   9        3.23        2.43      1.31 o
  -8  -8   9        0.24        0.30      0.91 o
  -7  -8   9        0.08       -0.57      0.75 o
  -6  -8   9        1.84        2.00      0.79 o
  -5  -8   9        0.53        0.48      0.65 o
  -4  -8   9        1.09        1.71      0.40 o
  -3  -8   9        3.52        4.90      0.49 o
  -2  -8   9       40.11       40.84      1.22 o
  -1  -8   9        4.06        6.57      0.52 o
   0  -8   9        4.25        6.71      0.36 o
   1  -8   9       14.04       16.50      0.87 o
   2  -8   9        0.32        0.79      0.71 o
   3  -8   9        3.13        3.05      0.61 o
   4  -8   9        3.79        4.22      0.73 o
   5  -8   9        0.93        0.49      0.58 o
   6  -8   9        1.24        2.14      0.80 o
   7  -8   9        0.16       -0.89      0.93 o
  -8  -7   9        5.44        7.25      1.30 o
  -7  -7   9       11.17       10.13      1.29 o
  -6  -7   9       17.92       20.62      1.62 o
  -5  -7   9        8.85        8.45      0.82 o
  -4  -7   9        0.37        0.40      0.32 o
  -3  -7   9        0.85        0.71      0.33 o
  -2  -7   9       11.63       15.93      0.73 o
  -1  -7   9        1.22        1.84      0.31 o
   0  -7   9       73.23       71.73      1.55 o
   1  -7   9       40.01       43.30      1.47 o
   2  -7   9       57.25       57.19      1.75 o
   3  -7   9        0.93        0.26      0.36 o
   4  -7   9        1.94        1.50      0.51 o
   5  -7   9        1.19        1.79      0.70 o
   6  -7   9        4.51        4.32      0.92 o
   7  -7   9        2.95        3.44      1.01 o
  -9  -6   9        1.94        0.30      0.95 o
  -8  -6   9        0.78        0.95      0.90 o
  -7  -6   9        8.42        8.61      1.18 o
  -6  -6   9        0.59        0.40      0.44 o
  -5  -6   9       17.02       18.41      0.81 o
  -4  -6   9       28.45       26.66      0.85 o
  -3  -6   9       13.58       17.81      0.66 o
  -2  -6   9        3.67        3.30      0.46 o
  -1  -6   9       49.28       37.45      0.91 o
   0  -6   9        1.70        3.02      0.31 o
   1  -6   9      186.05      162.30      3.43 o
   2  -6   9        5.06        4.02      0.50 o
   3  -6   9        2.94        2.13      0.48 o
   4  -6   9       14.15       14.14      0.82 o
   5  -6   9        0.44       -0.21      0.43 o
   6  -6   9       10.47        7.62      1.13 o
   7  -6   9        0.75        0.83      0.85 o
   8  -6   9        1.13        2.59      1.56 o
 -10  -5   9        5.60        7.83      1.53 o
  -9  -5   9        0.01       -0.27      0.58 o
  -8  -5   9        0.07       -0.01      0.48 o
  -7  -5   9        0.03       -0.03      0.39 o
  -6  -5   9       10.29       10.41      0.70 o
  -5  -5   9        3.71        4.56      0.43 o
  -4  -5   9       79.35       75.69      1.44 o
  -3  -5   9       25.00       26.03      0.73 o
  -2  -5   9        3.07        2.39      0.30 o
  -1  -5   9       22.49       23.00      0.59 o
   0  -5   9       13.86       11.61      0.42 o
   1  -5   9        0.04        0.39      0.25 o
   2  -5   9       61.86       59.01      1.14 o
   3  -5   9       15.43       11.13      0.60 o
   4  -5   9       60.35       61.38      1.65 o
   5  -5   9       37.36       37.03      2.58 o
   6  -5   9        0.15        0.42      0.68 o
   7  -5   9        3.10        3.71      1.07 o
   8  -5   9        0.03        2.26      1.41 o
 -10  -4   9        2.01        1.43      0.78 o
  -9  -4   9        0.08        0.17      0.98 o
  -8  -4   9        6.34        6.06      0.69 o
  -7  -4   9       28.71       30.11      1.20 o
  -6  -4   9       11.55       10.81      0.63 o
  -5  -4   9       62.93       57.18      1.39 o
  -4  -4   9       92.06       86.43      1.61 o
  -3  -4   9        0.35        0.06      0.23 o
  -2  -4   9        7.29        8.50      0.44 o
  -1  -4   9       19.59       19.17      0.64 o
   0  -4   9        0.03       -0.10      0.19 o
   1  -4   9        2.77        3.09      0.32 o
   2  -4   9       14.30       12.76      0.52 o
   3  -4   9       10.31       11.30      0.59 o
   4  -4   9       11.72       10.42      0.72 o
   5  -4   9       54.49       55.50      1.89 o
   6  -4   9        2.21        0.89      1.00 o
   7  -4   9       18.26       17.95      2.50 o
 -11  -3   9        0.55        0.48      1.17 o
 -10  -3   9        4.97        5.56      0.99 o
  -9  -3   9        0.41        0.08      0.63 o
  -8  -3   9        6.04        6.10      0.61 o
  -7  -3   9       53.40       51.32      1.42 o
  -6  -3   9       13.26       15.01      0.72 o
  -5  -3   9       32.06       28.44      0.94 o
  -4  -3   9      146.66      142.39      2.37 o
  -3  -3   9       11.74       10.46      0.50 o
  -2  -3   9      203.29      199.78      3.11 o
  -1  -3   9      199.72      195.00      3.05 o
   0  -3   9        2.20        2.93      0.35 o
   1  -3   9        0.23        0.11      0.23 o
   2  -3   9        0.02        0.10      0.24 o
   3  -3   9        0.01        0.02      0.31 o
   4  -3   9        5.79        6.86      0.95 o
   5  -3   9        0.12        0.14      0.70 o
   6  -3   9       16.30       15.67      1.49 o
   7  -3   9        0.25        0.20      0.85 o
 -11  -2   9        0.03        1.17      1.09 o
 -10  -2   9       15.02       16.58      1.40 o
  -9  -2   9       13.48       14.08      0.99 o
  -8  -2   9        0.19       -0.46      0.46 o
  -7  -2   9        2.69        2.68      0.52 o
  -6  -2   9        0.70        0.58      0.52 o
  -5  -2   9        2.95        2.53      0.42 o
  -4  -2   9       50.19       43.01      1.18 o
  -3  -2   9       95.39       90.57      1.69 o
  -2  -2   9      267.04      256.97      3.88 o
  -1  -2   9      290.60      276.10      4.14 o
   0  -2   9       15.66       11.72      0.55 o
   1  -2   9       47.12       48.69      1.15 o
   2  -2   9       13.80       13.60      0.62 o
   3  -2   9        0.00       -0.09      0.35 o
   4  -2   9        0.50        0.33      0.40 o
   5  -2   9        1.31        1.46      0.60 o
   6  -2   9        0.20       -0.14      0.81 o
   7  -2   9        0.00       -1.27      1.57 o
 -11  -1   9        0.02       -0.72      0.72 o
 -10  -1   9       22.40       25.87      1.84 o
  -9  -1   9        5.51        6.62      0.81 o
  -8  -1   9        4.93        4.13      0.66 o
  -7  -1   9       75.05       76.25      1.85 o
  -6  -1   9       82.76       79.36      1.85 o
  -5  -1   9       45.04       42.14      1.22 o
  -4  -1   9        0.17        0.04      0.32 o
  -3  -1   9       17.00       15.71      0.62 o
  -2  -1   9        8.39        8.20      0.43 o
  -1  -1   9        3.43        2.81      0.32 o
   0  -1   9       36.94       30.92      0.80 o
   1  -1   9       61.00       55.51      1.27 o
   2  -1   9      159.95      135.82      2.71 o
   3  -1   9       11.02       10.78      0.69 o
   4  -1   9        6.36        6.49      0.84 o
   5  -1   9        3.75        4.54      0.92 o
   6  -1   9        0.17       -0.76      0.76 o
   7  -1   9        1.39        1.88      1.45 o
 -11   0   9        2.34        3.38      0.95 o
 -10   0   9       20.98       18.16      1.46 o
  -9   0   9        0.13        0.21      0.69 o
  -8   0   9       33.09       31.67      1.37 o
  -7   0   9      105.76       99.52      2.23 o
  -6   0   9       34.44       39.09      1.23 o
  -5   0   9       71.81       70.04      2.01 o
  -4   0   9      118.48      115.04      2.55 o
  -3   0   9       20.55       20.02      0.66 o
  -2   0   9       34.11       34.48      0.85 o
  -1   0   9        1.99        1.99      0.32 o
   0   0   9        0.16        0.46      0.28 o
   1   0   9       86.72       78.17      1.81 o
   2   0   9        1.68        1.27      0.41 o
   3   0   9       23.94       21.82      1.51 o
   4   0   9        1.09        0.31      0.54 o
   5   0   9        0.17        0.47      0.59 o
   6   0   9        0.03       -0.37      0.61 o
 -11   1   9        0.06       -0.46      1.41 o
 -10   1   9        0.15        0.39      1.15 o
  -9   1   9       21.58       22.60      2.13 o
  -8   1   9        3.52        4.10      0.96 o
  -7   1   9       78.14       74.49      2.66 o
  -6   1   9       15.43       14.25      0.87 o
  -5   1   9       13.24       12.05      0.73 o
  -4   1   9      322.48      292.99      4.06 o
  -3   1   9       88.41       84.52      1.53 o
  -2   1   9      145.82      119.82      2.16 o
  -1   1   9        0.07        0.33      0.33 o
   0   1   9        4.71        4.31      0.44 o
   1   1   9        0.21        0.23      0.29 o
   2   1   9        7.35        5.59      0.72 o
   3   1   9        0.22        0.67      0.53 o
   4   1   9        2.13        2.23      0.68 o
   5   1   9        2.36        2.20      1.00 o
   6   1   9        0.88       -0.84      0.84 o
 -11   2   9        2.98        3.16      1.00 o
 -10   2   9        0.13        0.26      0.72 o
  -9   2   9        8.34        8.23      1.28 o
  -8   2   9        2.06        3.44      1.38 o
  -7   2   9        7.85        6.71      0.90 o
  -6   2   9        3.37        2.71      0.67 o
  -5   2   9        7.73        6.53      0.75 o
  -4   2   9        0.35        0.26      0.33 o
  -3   2   9        8.72        7.40      0.52 o
  -2   2   9       22.02       29.59      0.93 o
  -1   2   9        6.41        8.49      0.56 o
   0   2   9       16.96       17.40      0.74 o
   1   2   9       11.44       12.85      0.68 o
   2   2   9        3.35        2.37      0.74 o
   3   2   9        2.12        2.61      0.69 o
   4   2   9        0.82        0.62      0.57 o
   5   2   9        0.37       -0.04      0.68 o
 -11   3   9        0.55        0.20      0.79 o
 -10   3   9        1.53        1.95      0.82 o
  -9   3   9        2.60        1.22      0.72 o
  -8   3   9        0.35       -0.14      0.58 o
  -7   3   9        1.22        1.58      0.64 o
  -6   3   9        1.65        0.33      0.45 o
  -5   3   9        4.16        4.38      0.62 o
  -4   3   9        0.20        0.69      0.37 o
  -3   3   9        7.77        5.16      0.45 o
  -2   3   9        7.38        6.24      0.49 o
  -1   3   9        1.26        2.49      0.42 o
   0   3   9        0.02        0.19      0.36 o
   1   3   9       37.77       44.56      1.27 o
   2   3   9        0.63        0.55      0.48 o
   3   3   9        1.43        0.65      0.54 o
   4   3   9        1.58        1.75      0.66 o
 -11   4   9        0.34        1.15      0.86 o
 -10   4   9        1.29        0.65      0.79 o
  -9   4   9        0.05       -0.68      0.68 o
  -8   4   9        0.61        0.53      0.66 o
  -7   4   9        5.06        5.24      0.71 o
  -6   4   9        3.24        4.73      0.65 o
  -5   4   9        8.22       10.05      1.01 o
  -4   4   9        3.87        3.32      0.53 o
  -3   4   9        3.08        2.77      0.42 o
  -2   4   9        2.24        2.01      0.42 o
  -1   4   9        0.40        1.24      0.40 o
   0   4   9        4.66        5.81      0.57 o
   1   4   9        1.15        1.00      0.44 o
   2   4   9        5.66        5.32      0.84 o
   3   4   9        1.55        2.14      0.72 o
 -10   5   9        0.91        0.01      0.79 o
  -9   5   9        4.13        4.22      0.75 o
  -8   5   9        0.74       -0.32      0.51 o
  -7   5   9        9.21       10.66      0.93 o
  -6   5   9       28.41       30.32      1.40 o
  -5   5   9       32.82       35.13      2.33 o
  -4   5   9        0.04        0.00      0.41 o
  -3   5   9        5.63        4.07      0.61 o
  -2   5   9        3.83        5.18      0.63 o
  -1   5   9        1.18        1.09      0.45 o
   0   5   9        2.33        1.91      0.49 o
   1   5   9        1.76        1.88      1.03 o
   2   5   9        1.56        1.00      1.17 o
 -10   6   9        4.48        4.11      1.13 o
  -9   6   9        6.94        7.07      0.93 o
  -8   6   9        0.55        0.31      0.60 o
  -7   6   9        2.32        1.36      0.65 o
  -6   6   9        0.03       -0.32      0.53 o
  -5   6   9        1.80        0.33      0.61 o
  -4   6   9       37.91       45.36      2.07 o
  -3   6   9       11.14       13.17      0.93 o
  -2   6   9       75.00       88.76      2.61 o
  -1   6   9        0.08        0.74      0.54 o
   0   6   9        6.40        6.38      0.76 o
   1   6   9        0.09        0.42      0.65 o
  -8   7   9        4.55        5.57      0.92 o
  -7   7   9        1.21        2.03      0.75 o
  -6   7   9        0.01       -0.07      0.58 o
  -5   7   9        0.20       -0.36      0.83 o
  -4   7   9        0.08        0.36      0.78 o
  -3   7   9       17.23       21.87      1.43 o
  -2   7   9        0.05        0.72      0.67 o
  -1   7   9        0.11        0.52      0.68 o
  -6   8   9       27.44       32.40      2.01 o
  -5   8   9        0.75        1.58      0.97 o
  -4   8   9        3.50        2.10      0.94 o
  -1 -12  10        0.13        0.06      0.35 o
   0 -12  10        1.27        1.73      0.67 o
   1 -12  10        0.98        0.16      0.68 o
   2 -12  10        0.71       -0.04      0.74 o
   3 -12  10        1.97        1.00      0.88 o
  -4 -11  10        0.21        0.13      0.37 o
  -3 -11  10        0.47        0.04      0.34 o
  -2 -11  10        0.05        0.61      0.41 o
  -1 -11  10        1.19        1.45      0.43 o
   0 -11  10        0.88        1.32      0.64 o
   1 -11  10        1.80        1.82      0.79 o
   2 -11  10        0.00       -0.18      0.72 o
   3 -11  10        1.28        1.15      0.88 o
   4 -11  10        0.01        0.63      0.93 o
   5 -11  10        0.05       -0.53      0.96 o
  -5 -10  10        0.40        0.92      0.72 o
  -4 -10  10        7.45        6.95      0.94 o
  -3 -10  10       16.27       16.57      0.93 o
  -2 -10  10        2.94        2.12      0.45 o
  -1 -10  10        3.41        4.28      0.44 o
   0 -10  10        0.65        0.09      0.62 o
   1 -10  10        1.55        1.92      0.80 o
   2 -10  10        9.20       13.13      1.37 o
   3 -10  10        1.77        3.42      0.99 o
   4 -10  10        0.45       -0.01      0.83 o
   5 -10  10        0.11       -0.80      0.80 o
   6 -10  10        0.54       -0.12      0.71 o
  -6  -9  10        0.01        0.60      0.76 o
  -5  -9  10        3.60        3.57      0.91 o
  -4  -9  10       20.70       20.24      1.55 o
  -3  -9  10        5.73        6.63      0.63 o
  -2  -9  10        5.63        6.32      0.61 o
  -1  -9  10       13.82       14.58      0.88 o
   0  -9  10        6.13        6.91      0.97 o
   1  -9  10        0.02        0.01      0.61 o
   2  -9  10        3.54        2.12      0.53 o
   3  -9  10        0.82        0.55      0.51 o
   4  -9  10        1.96        2.59      0.69 o
   5  -9  10        0.70       -0.37      0.76 o
   6  -9  10        3.60        3.71      1.66 o
  -7  -8  10        0.41       -0.20      0.82 o
  -6  -8  10        2.29        2.38      0.88 o
  -5  -8  10        0.12       -0.24      0.68 o
  -4  -8  10        5.31        5.89      0.94 o
  -3  -8  10       13.12       12.66      0.81 o
  -2  -8  10       40.55       45.02      1.39 o
  -1  -8  10        1.84        2.47      0.52 o
   0  -8  10       61.25       57.08      2.48 o
   1  -8  10        0.86        0.63      0.44 o
   2  -8  10        1.19        0.89      0.50 o
   3  -8  10        0.02       -0.25      0.48 o
   4  -8  10        1.09        1.75      0.66 o
   5  -8  10        5.05        3.58      1.54 o
   6  -8  10        0.45        0.52      1.06 o
   7  -8  10        0.85        0.29      1.18 o
  -8  -7  10        0.96        1.89      1.03 o
  -7  -7  10        0.01       -0.72      0.72 o
  -6  -7  10        5.30        4.17      0.98 o
  -5  -7  10        0.44        0.85      0.55 o
  -4  -7  10        1.78        2.65      0.60 o
  -3  -7  10        4.51        4.36      0.39 o
  -2  -7  10       10.06        9.25      0.52 o
  -1  -7  10       23.19       17.01      0.84 o
   0  -7  10       67.20       69.51      2.02 o
   1  -7  10        1.84        1.43      0.45 o
   2  -7  10       34.46       32.79      1.26 o
   3  -7  10        0.02       -0.02      0.44 o
   4  -7  10        0.00        0.29      0.47 o
   5  -7  10        5.55        6.08      1.17 o
   6  -7  10        5.21        5.77      1.09 o
   7  -7  10        0.24        0.99      0.88 o
  -9  -6  10        0.07       -0.88      0.88 o
  -8  -6  10        0.62        1.39      0.95 o
  -7  -6  10        1.69        2.25      0.95 o
  -6  -6  10       10.42        9.73      0.68 o
  -5  -6  10        3.95        4.13      0.49 o
  -4  -6  10        1.65        2.02      0.43 o
  -3  -6  10       14.61       13.29      0.72 o
  -2  -6  10        0.08       -0.11      0.29 o
  -1  -6  10        0.46       -0.14      0.31 o
   0  -6  10        0.09       -0.12      0.28 o
   1  -6  10        0.97        2.45      0.53 o
   2  -6  10       13.59       12.96      0.74 o
   3  -6  10        0.40        1.18      0.44 o
   4  -6  10        0.08        0.48      0.52 o
   5  -6  10        6.26        3.82      1.14 o
   6  -6  10        2.54        3.07      0.96 o
   7  -6  10        0.20       -0.77      0.78 o
  -9  -5  10        4.52        5.23      1.15 o
  -8  -5  10        0.44        0.52      0.59 o
  -7  -5  10        0.50        0.37      0.44 o
  -6  -5  10        2.83        2.22      0.50 o
  -5  -5  10       12.17       14.59      1.00 o
  -4  -5  10        1.88        1.08      0.33 o
  -3  -5  10        2.66        3.74      0.41 o
  -2  -5  10        0.03       -0.03      0.28 o
  -1  -5  10       16.12       13.68      0.50 o
   0  -5  10       51.27       53.13      1.04 o
   1  -5  10        6.70        6.42      0.42 o
   2  -5  10       36.76       36.12      1.23 o
   3  -5  10        1.35        0.97      0.45 o
   4  -5  10       26.16       23.75      1.05 o
   5  -5  10        9.93       10.26      1.24 o
   6  -5  10        7.33        6.03      1.15 o
   7  -5  10        0.10        0.43      0.94 o
 -10  -4  10        4.69        6.77      1.02 o
  -9  -4  10        9.38       10.14      1.07 o
  -8  -4  10        0.78        0.64      0.60 o
  -7  -4  10        4.19        4.23      0.63 o
  -6  -4  10        7.24        7.45      0.58 o
  -5  -4  10        0.01       -0.04      0.32 o
  -4  -4  10        7.33        7.58      0.55 o
  -3  -4  10        9.07       10.44      0.60 o
  -2  -4  10       19.04       21.42      0.83 o
  -1  -4  10       43.97       43.71      1.34 o
   0  -4  10        5.92        4.63      0.45 o
   1  -4  10        5.19        5.01      0.39 o
   2  -4  10       27.94       26.76      1.26 o
   3  -4  10        2.87        1.85      0.40 o
   4  -4  10       55.75       58.74      1.96 o
   5  -4  10        7.65        7.65      1.18 o
   6  -4  10        3.56        3.70      1.10 o
   7  -4  10        1.79        2.46      1.24 o
 -10  -3  10        0.01       -0.31      0.70 o
  -9  -3  10        3.06        3.81      0.85 o
  -8  -3  10        2.86        2.53      0.59 o
  -7  -3  10       42.62       45.27      1.36 o
  -6  -3  10        5.02        4.00      0.50 o
  -5  -3  10        2.58        2.23      0.44 o
  -4  -3  10       59.87       56.40      1.42 o
  -3  -3  10        8.81        6.09      0.52 o
  -2  -3  10       44.73       41.29      1.18 o
  -1  -3  10        1.10        0.78      0.31 o
   0  -3  10        5.02        3.47      0.40 o
   1  -3  10        0.89        0.81      0.33 o
   2  -3  10       16.74       16.64      0.77 o
   3  -3  10        9.43       10.66      0.82 o
   4  -3  10        0.67        0.55      0.45 o
   5  -3  10        3.66        4.62      2.33 o
   6  -3  10        1.47        1.60      0.94 o
 -11  -2  10        0.74        0.90      1.17 o
 -10  -2  10        0.02       -0.24      0.98 o
  -9  -2  10        9.35        9.19      0.88 o
  -8  -2  10       66.01       69.13      2.11 o
  -7  -2  10        0.93        0.51      0.44 o
  -6  -2  10        0.39        0.09      0.39 o
  -5  -2  10       22.44       24.80      0.97 o
  -4  -2  10       96.61       89.15      2.95 o
  -3  -2  10       15.70       15.97      0.77 o
  -2  -2  10       24.10       23.76      1.09 o
  -1  -2  10       72.90       72.38      1.50 o
   0  -2  10       51.65       43.28      1.10 o
   1  -2  10       28.88       27.30      0.90 o
   2  -2  10        4.96        4.10      0.54 o
   3  -2  10       12.30       11.00      0.74 o
   4  -2  10        0.45        1.20      0.59 o
   5  -2  10        0.87        1.41      0.66 o
   6  -2  10        0.07       -0.21      0.87 o
 -11  -1  10        0.24        0.02      0.81 o
 -10  -1  10        0.55        1.47      1.03 o
  -9  -1  10       13.01       13.44      1.25 o
  -8  -1  10        0.83        0.39      0.50 o
  -7  -1  10        7.52        8.40      0.70 o
  -6  -1  10      112.26      110.91      2.40 o
  -5  -1  10       37.45       36.08      1.19 o
  -4  -1  10      264.95      251.74      4.43 o
  -3  -1  10        0.00       -0.24      0.30 o
  -2  -1  10       31.03       26.78      0.89 o
  -1  -1  10      104.89       90.55      1.78 o
   0  -1  10        5.27        3.97      0.50 o
   1  -1  10       87.04       79.01      1.87 o
   2  -1  10        0.17        0.08      0.39 o
   3  -1  10        0.36        0.28      0.59 o
   4  -1  10        0.50        0.64      0.60 o
   5  -1  10        0.01        0.71      0.64 o
   6  -1  10        0.05        0.47      0.95 o
 -11   0  10        0.43        1.06      0.87 o
 -10   0  10        1.69        1.19      0.84 o
  -9   0  10       18.96       19.63      1.45 o
  -8   0  10        1.08        1.17      0.87 o
  -7   0  10       17.66       18.31      1.13 o
  -6   0  10       62.45       63.13      1.67 o
  -5   0  10       21.43       21.99      1.03 o
  -4   0  10      120.14      114.42      2.42 o
  -3   0  10       14.00       12.44      0.63 o
  -2   0  10       59.60       62.24      1.59 o
  -1   0  10       32.37       23.26      0.94 o
   0   0  10        2.13        3.42      0.51 o
   1   0  10        7.79        7.11      0.63 o
   2   0  10        9.17        9.70      0.70 o
   3   0  10        0.07        0.65      0.56 o
   4   0  10        1.15        0.62      0.61 o
   5   0  10        0.17        0.17      0.65 o
 -11   1  10        1.23       -0.77      0.77 o
 -10   1  10       11.69       14.26      1.40 o
  -9   1  10        4.08        5.70      1.01 o
  -8   1  10        7.45        4.77      0.89 o
  -7   1  10       12.04       10.62      1.09 o
  -6   1  10        0.75        0.37      0.51 o
  -5   1  10       13.44       10.86      0.85 o
  -4   1  10        0.16        0.10      0.37 o
  -3   1  10        1.44        1.15      0.41 o
  -2   1  10       11.13       11.13      0.88 o
  -1   1  10        2.47        2.07      0.45 o
   0   1  10        3.73        3.85      0.54 o
   1   1  10        0.02       -0.38      0.39 o
   2   1  10        0.15        1.01      0.75 o
   3   1  10        0.01       -0.15      0.56 o
   4   1  10        0.71       -0.17      0.55 o
   5   1  10        3.55        4.64      0.92 o
 -11   2  10        2.22        0.25      0.85 o
 -10   2  10        0.67        0.99      0.81 o
  -9   2  10        6.22        7.39      1.08 o
  -8   2  10        0.00        0.09      0.63 o
  -7   2  10       25.76       26.96      2.48 o
  -6   2  10        0.00        0.12      0.62 o
  -5   2  10       25.77       20.74      2.48 o
  -4   2  10        2.68        1.34      0.49 o
  -3   2  10        0.42        0.47      0.40 o
  -2   2  10        0.20        0.45      0.41 o
  -1   2  10       16.00       18.43      0.90 o
   0   2  10        2.13        1.16      0.47 o
   1   2  10        3.51        4.41      0.74 o
   2   2  10        5.25        4.99      0.68 o
   3   2  10        0.03        0.70      0.55 o
   4   2  10        4.21        4.99      0.81 o
 -11   3  10        0.02        0.17      1.10 o
 -10   3  10        0.36        0.28      0.82 o
  -9   3  10        2.09        1.28      0.76 o
  -8   3  10        0.13        0.98      0.71 o
  -7   3  10        6.70        7.63      0.95 o
  -6   3  10       10.53       10.22      0.87 o
  -5   3  10        8.84       10.66      0.88 o
  -4   3  10        8.77        7.03      0.89 o
  -3   3  10        4.94        6.34      0.59 o
  -2   3  10        0.01       -0.36      0.39 o
  -1   3  10        1.11        0.79      0.44 o
   0   3  10       15.78       16.81      1.70 o
   1   3  10        0.04        0.16      0.48 o
   2   3  10        0.35       -0.16      0.55 o
   3   3  10        0.06       -0.32      0.57 o
 -10   4  10        0.19        0.42      0.78 o
  -9   4  10        0.11       -0.33      0.68 o
  -8   4  10       10.63       11.78      1.01 o
  -7   4  10        1.45        1.56      0.65 o
  -6   4  10        4.01        5.07      0.74 o
  -5   4  10        1.41        1.07      0.58 o
  -4   4  10        2.13        2.61      0.63 o
  -3   4  10        0.74       -0.07      0.55 o
  -2   4  10        3.25        4.89      1.53 o
  -1   4  10        4.44        4.07      0.61 o
   0   4  10        0.05        0.25      0.49 o
   1   4  10        6.63        8.13      0.90 o
   2   4  10        9.05       12.46      2.36 o
 -10   5  10        0.18        0.45      0.82 o
  -9   5  10        4.77        6.85      1.18 o
  -8   5  10        4.35        5.41      0.85 o
  -7   5  10        3.00        2.71      0.70 o
  -6   5  10        2.58        3.56      0.74 o
  -5   5  10       20.42       19.49      1.21 o
  -4   5  10       45.82       49.80      1.89 o
  -3   5  10       11.67       12.36      1.08 o
  -2   5  10        3.89        3.77      1.25 o
  -1   5  10       10.29        8.34      0.79 o
   0   5  10        0.58        0.49      0.63 o
   1   5  10        2.75        2.62      0.76 o
  -9   6  10        2.16        4.32      3.14 o
  -8   6  10       11.79       16.23      1.22 o
  -7   6  10        0.01       -0.59      0.59 o
  -6   6  10        2.53        1.54      1.40 o
  -5   6  10       24.07       25.89      1.43 o
  -4   6  10        0.00       -0.04      0.63 o
  -3   6  10        8.11        9.46      1.26 o
  -2   6  10        0.60        0.84      0.89 o
  -1   6  10        0.24        0.51      0.84 o
  -7   7  10        3.44        1.05      1.38 o
  -6   7  10        8.02       11.67      1.37 o
  -5   7  10       10.94       11.07      1.37 o
  -4   7  10        6.45        6.83      1.26 o
  -3   7  10        3.99        3.03      1.79 o
  -3 -11  11        0.61        0.41      0.64 o
  -2 -11  11        0.00       -0.31      0.65 o
  -1 -11  11        1.35        2.01      0.82 o
   0 -11  11        5.86        7.49      1.08 o
   1 -11  11        4.18        4.70      1.03 o
   2 -11  11        0.14        0.03      0.80 o
   3 -11  11        0.47        0.96      0.99 o
  -5 -10  11        7.09        6.49      1.10 o
  -4 -10  11        9.04       10.17      1.18 o
  -3 -10  11        8.73        9.73      1.13 o
  -2 -10  11        0.63        0.82      0.69 o
  -1 -10  11        2.77        2.50      0.78 o
   0 -10  11        0.01        0.10      0.67 o
   1 -10  11        0.09       -0.34      0.70 o
   2 -10  11        2.92        1.49      0.93 o
   3 -10  11        9.25       13.86      1.64 o
   4 -10  11        7.92        7.51      1.47 o
   5 -10  11        1.38        2.95      1.33 o
  -6  -9  11        0.17       -0.36      0.79 o
  -5  -9  11       11.12       13.47      1.41 o
  -4  -9  11        0.19       -0.67      0.67 o
  -3  -9  11        0.66        0.30      0.69 o
  -2  -9  11        7.79        6.18      1.01 o
  -1  -9  11       12.72       13.23      1.33 o
   0  -9  11        0.07        0.89      0.72 o
   1  -9  11        4.31        3.27      0.94 o
   2  -9  11        2.89        2.19      0.60 o
   3  -9  11       14.70       14.90      1.33 o
   4  -9  11        0.04        0.51      0.63 o
   5  -9  11        1.40        2.01      0.79 o
  -7  -8  11       10.29        9.21      1.37 o
  -6  -8  11        3.07        2.36      1.00 o
  -5  -8  11       12.11       14.22      1.41 o
  -4  -8  11        2.01        2.21      0.81 o
  -3  -8  11        0.96        0.83      0.72 o
  -2  -8  11       26.54       27.00      1.85 o
  -1  -8  11        5.27        3.98      0.91 o
   0  -8  11        8.29        7.06      0.80 o
   1  -8  11        0.33        0.20      0.49 o
   2  -8  11        1.54        1.87      0.60 o
   3  -8  11        1.32        1.72      0.65 o
   4  -8  11        2.40        1.17      0.69 o
   5  -8  11        0.07        0.53      0.98 o
   6  -8  11        2.79        1.65      1.25 o
  -8  -7  11        0.00       -0.05      0.89 o
  -7  -7  11        2.24        2.39      0.96 o
  -6  -7  11        0.33        1.43      0.90 o
  -5  -7  11        2.44        1.65      0.79 o
  -4  -7  11        1.42        1.43      0.76 o
  -3  -7  11        3.06        3.25      0.53 o
  -2  -7  11        5.47        7.45      0.68 o
  -1  -7  11        3.54        2.52      0.58 o
   0  -7  11        1.56        2.42      0.59 o
   1  -7  11        1.76        0.57      0.52 o
   2  -7  11        4.88        5.10      0.99 o
   3  -7  11        0.00       -0.30      0.72 o
   4  -7  11        0.59        0.26      0.51 o
   5  -7  11        0.72        1.11      0.85 o
   6  -7  11        0.14        1.04      0.87 o
  -9  -6  11        0.28        0.31      1.08 o
  -8  -6  11        1.39        1.76      1.05 o
  -7  -6  11        3.63        3.39      1.07 o
  -6  -6  11        2.81        3.65      0.73 o
  -5  -6  11        4.29        6.20      0.91 o
  -4  -6  11        2.78        1.79      0.45 o
  -3  -6  11        2.82        3.30      0.51 o
  -2  -6  11        1.25        1.63      0.44 o
  -1  -6  11        5.08        5.45      0.63 o
   0  -6  11       11.82       11.28      0.68 o
   1  -6  11        0.04        0.44      0.43 o
   2  -6  11        0.77        0.71      0.55 o
   3  -6  11        2.97        3.35      0.64 o
   4  -6  11        0.76       -0.66      0.66 o
   5  -6  11        1.68        0.94      0.83 o
   6  -6  11        1.06       -0.77      0.79 o
  -9  -5  11        0.86        1.04      0.73 o
  -8  -5  11        1.39        2.33      0.69 o
  -7  -5  11        0.00       -0.51      0.51 o
  -6  -5  11        0.26        0.75      0.51 o
  -5  -5  11        9.34       10.41      1.11 o
  -4  -5  11        4.91        4.80      0.50 o
  -3  -5  11        1.31        0.60      0.35 o
  -2  -5  11        1.69        1.20      0.37 o
  -1  -5  11        0.82        0.19      0.30 o
   0  -5  11        0.20        0.08      0.26 o
   1  -5  11        9.96        9.92      0.58 o
   2  -5  11        7.65        7.46      0.64 o
   3  -5  11       18.39       19.14      1.13 o
   4  -5  11        7.79        8.24      1.12 o
   5  -5  11       12.21       13.99      1.63 o
   6  -5  11        0.51       -0.82      0.82 o
 -10  -4  11        3.73        4.08      1.49 o
  -9  -4  11        6.17        6.73      1.00 o
  -8  -4  11        0.03       -0.01      0.61 o
  -7  -4  11        3.98        4.32      0.76 o
  -6  -4  11        0.04        0.01      0.40 o
  -5  -4  11        5.73        5.52      0.54 o
  -4  -4  11        7.60        8.09      0.60 o
  -3  -4  11        3.92        5.23      0.52 o
  -2  -4  11        0.53        0.85      0.34 o
  -1  -4  11       40.07       43.01      1.18 o
   0  -4  11        6.81        7.47      0.48 o
   1  -4  11        2.24        2.70      0.43 o
   2  -4  11        1.71        1.90      0.42 o
   3  -4  11        3.81        2.97      0.85 o
   4  -4  11        4.56        4.55      1.02 o
   5  -4  11        3.83        4.25      1.17 o
   6  -4  11        0.00        0.71      0.97 o
 -10  -3  11        8.59        6.34      1.55 o
  -9  -3  11        0.07       -0.54      0.68 o
  -8  -3  11        0.10        0.37      0.98 o
  -7  -3  11       22.48       22.84      1.30 o
  -6  -3  11        6.76        7.33      0.71 o
  -5  -3  11        5.92        7.00      0.59 o
  -4  -3  11        0.91        0.13      0.35 o
  -3  -3  11        0.39        0.25      0.35 o
  -2  -3  11       76.58       72.06      1.53 o
  -1  -3  11        4.14        5.04      0.63 o
   0  -3  11       13.23       11.39      0.65 o
   1  -3  11       12.94       12.89      1.03 o
   2  -3  11        4.38        4.35      0.57 o
   3  -3  11        4.71        5.41      0.66 o
   4  -3  11        9.35       10.22      1.26 o
   5  -3  11       10.78       10.12      2.18 o
   6  -3  11        2.13        6.04      1.77 o
 -10  -2  11        1.45        3.88      1.37 o
  -9  -2  11        0.32        0.47      0.70 o
  -8  -2  11        3.50        3.54      0.70 o
  -7  -2  11       32.74       33.27      1.40 o
  -6  -2  11       73.41       75.33      1.89 o
  -5  -2  11       37.85       35.19      1.19 o
  -4  -2  11        4.11        3.53      0.68 o
  -3  -2  11        2.11        2.19      0.40 o
  -2  -2  11       12.74        9.40      0.57 o
  -1  -2  11       23.15       20.69      0.79 o
   0  -2  11       18.13       13.89      0.77 o
   1  -2  11        0.16       -0.05      0.38 o
   2  -2  11       17.12       14.60      0.84 o
   3  -2  11        0.12        0.28      0.54 o
   4  -2  11        0.40        1.31      0.64 o
   5  -2  11        0.22       -0.50      0.77 o
 -10  -1  11        3.57        3.26      0.95 o
  -9  -1  11       17.23       19.08      1.49 o
  -8  -1  11       28.12       29.16      1.72 o
  -7  -1  11        5.52        4.90      0.85 o
  -6  -1  11       28.62       27.91      1.26 o
  -5  -1  11        0.00        0.08      0.38 o
  -4  -1  11        7.87        7.32      0.62 o
  -3  -1  11       15.28       12.46      0.65 o
  -2  -1  11       14.86       15.21      0.94 o
  -1  -1  11       11.62       10.67      0.71 o
   0  -1  11        1.57        1.14      0.43 o
   1  -1  11        3.92        4.61      0.57 o
   2  -1  11        2.64        2.51      0.66 o
   3  -1  11        0.00        0.35      0.56 o
   4  -1  11        0.19       -0.33      0.60 o
   5  -1  11        0.46        0.18      0.71 o
 -11   0  11        2.42        2.70      1.36 o
 -10   0  11        0.00        0.35      0.96 o
  -9   0  11        1.22        1.93      0.78 o
  -8   0  11        1.45        1.32      0.76 o
  -7   0  11        0.00       -0.35      0.59 o
  -6   0  11        1.97        1.23      0.66 o
  -5   0  11        4.41        3.61      0.67 o
  -4   0  11       10.37        9.35      0.75 o
  -3   0  11        1.44        0.35      0.41 o
  -2   0  11        1.15        1.93      0.47 o
  -1   0  11        7.22        6.22      0.62 o
   0   0  11        0.72        0.10      0.42 o
   1   0  11       20.14       19.74      0.97 o
   2   0  11        6.48        7.26      0.86 o
   3   0  11        4.24        7.16      0.95 o
   4   0  11        3.92        3.80      0.86 o
 -10   1  11        0.00        0.57      0.81 o
  -9   1  11        0.14        0.25      0.72 o
  -8   1  11        0.05        0.46      0.67 o
  -7   1  11        1.30        1.55      0.71 o
  -6   1  11        0.11        0.11      0.59 o
  -5   1  11        0.01        0.56      0.48 o
  -4   1  11        0.63        0.92      0.46 o
  -3   1  11        7.99        7.97      0.68 o
  -2   1  11        0.41       -0.30      0.40 o
  -1   1  11       12.99       11.68      0.78 o
   0   1  11        8.18        8.72      0.73 o
   1   1  11        0.22        0.79      0.56 o
   2   1  11        1.33        0.88      0.68 o
   3   1  11        0.47       -0.09      0.66 o
   4   1  11       12.13       14.63      1.91 o
 -10   2  11        0.08        0.10      0.79 o
  -9   2  11        4.00        4.88      2.13 o
  -8   2  11        0.37        0.08      1.32 o
  -7   2  11        0.14        0.20      0.89 o
  -6   2  11        1.20        1.12      0.55 o
  -5   2  11        0.60        0.26      0.48 o
  -4   2  11       10.42        9.26      0.86 o
  -3   2  11        2.66        3.43      0.60 o
  -2   2  11        2.56        2.48      0.57 o
  -1   2  11       12.18       14.19      0.89 o
   0   2  11        0.54        0.57      0.60 o
   1   2  11       13.58       16.22      0.99 o
   2   2  11        0.28        0.22      0.55 o
   3   2  11        3.55        3.33      0.72 o
 -10   3  11        1.50        2.93      0.98 o
  -9   3  11        0.00        0.06      0.75 o
  -8   3  11        6.31        6.30      0.89 o
  -7   3  11        5.06        5.75      1.12 o
  -6   3  11        2.91        3.41      0.72 o
  -5   3  11        2.91        4.93      0.76 o
  -4   3  11        0.94        0.50      0.56 o
  -3   3  11        0.00       -0.04      0.53 o
  -2   3  11        0.05        0.76      0.48 o
  -1   3  11        0.37        0.27      0.47 o
   0   3  11        0.68        0.15      0.50 o
   1   3  11        1.32        1.46      0.59 o
   2   3  11        0.01       -0.28      0.60 o
  -9   4  11        0.11       -0.28      0.61 o
  -8   4  11        0.00       -0.34      0.58 o
  -7   4  11        2.00        1.31      0.66 o
  -6   4  11       29.17       33.65      1.61 o
  -5   4  11        5.59        6.76      0.98 o
  -4   4  11        4.19        6.41      0.90 o
  -3   4  11       17.52       18.53      1.25 o
  -2   4  11        0.02       -0.19      0.56 o
  -1   4  11        4.31        3.02      0.66 o
   0   4  11        2.97        2.47      0.65 o
   1   4  11        5.28        3.32      0.74 o
  -8   5  11        0.84        0.94      0.68 o
  -7   5  11        0.02       -0.17      0.76 o
  -6   5  11        0.80        1.28      0.68 o
  -5   5  11        0.40        0.59      0.81 o
  -4   5  11       13.01       14.93      1.21 o
  -3   5  11        0.50        0.97      0.69 o
  -2   5  11       13.47       14.13      1.19 o
  -1   5  11        0.21        2.73      0.95 o
  -7   6  11        8.36        9.79      2.12 o
  -6   6  11        0.00       -0.15      0.69 o
  -5   6  11        9.37        9.95      1.09 o
  -4   6  11        1.20        1.83      0.93 o
  -3   6  11        1.12        0.35      0.84 o
  -2 -11  12       11.44       16.47      1.51 o
  -1 -11  12        3.74        4.12      1.04 o
   0 -11  12        1.79        2.79      0.99 o
   1 -11  12        9.82       13.74      1.55 o
   2 -11  12        8.02        7.98      1.37 o
  -4 -10  12       10.10        9.51      1.29 o
  -3 -10  12        1.65        0.97      0.81 o
  -2 -10  12        5.93        5.64      1.09 o
  -1 -10  12        0.02       -0.10      0.77 o
   0 -10  12        0.86        1.75      0.90 o
   1 -10  12       24.03       24.95      2.06 o
   2 -10  12        1.31        2.70      1.06 o
   3 -10  12        5.86        8.13      1.49 o
  -5  -9  12        6.86        7.22      1.21 o
  -4  -9  12       21.60       22.30      1.78 o
  -3  -9  12        0.97        0.87      0.76 o
  -2  -9  12       17.58       20.18      1.70 o
  -1  -9  12        1.01        0.57      0.74 o
   0  -9  12        3.29        3.45      0.99 o
   1  -9  12        1.65        2.01      0.95 o
   2  -9  12        0.00       -0.51      0.56 o
   3  -9  12        4.42        5.55      0.87 o
   4  -9  12        6.12        4.27      0.93 o
  -7  -8  12        3.67        2.96      1.14 o
  -6  -8  12        0.93        1.69      0.99 o
  -5  -8  12       21.33       26.05      2.03 o
  -4  -8  12       10.67       13.81      1.45 o
  -3  -8  12        5.82        5.39      1.04 o
  -2  -8  12        6.18        8.38      1.21 o
  -1  -8  12        1.02        1.50      0.51 o
   0  -8  12        0.01        0.17      0.48 o
   1  -8  12        0.51        0.28      0.60 o
   2  -8  12        0.07        0.29      0.58 o
   3  -8  12        3.14        4.36      0.85 o
   4  -8  12        2.61        4.26      0.93 o
   5  -8  12        0.07       -0.88      0.88 o
  -7  -7  12        4.60        7.17      1.36 o
  -6  -7  12        1.07        0.45      0.92 o
  -5  -7  12        6.34        9.24      1.35 o
  -4  -7  12        0.18        0.78      0.49 o
  -3  -7  12        9.38        9.89      0.83 o
  -2  -7  12       15.44       16.66      1.06 o
  -1  -7  12        5.37        5.55      0.74 o
   0  -7  12        0.15       -0.30      0.47 o
   1  -7  12        1.73        0.59      0.59 o
   2  -7  12        4.61        4.95      0.82 o
   3  -7  12        1.82        1.47      0.74 o
   4  -7  12        1.37       -0.05      1.03 o
   5  -7  12        0.51        1.76      1.21 o
  -8  -6  12        2.78        2.76      1.20 o
  -7  -6  12        0.04       -0.81      0.81 o
  -6  -6  12        2.44        2.14      0.80 o
  -5  -6  12        0.03        0.53      0.72 o
  -4  -6  12        0.42        0.99      0.53 o
  -3  -6  12        2.24        2.40      0.62 o
  -2  -6  12       14.93       18.56      1.75 o
  -1  -6  12        0.00       -0.46      0.46 o
   0  -6  12        4.07        5.12      0.65 o
   1  -6  12        1.57        0.90      0.52 o
   2  -6  12        2.45        1.81      0.93 o
   3  -6  12        0.95        0.61      0.71 o
   4  -6  12        0.84        0.21      0.76 o
   5  -6  12        0.05       -0.49      0.80 o
  -9  -5  12        0.06       -0.22      0.70 o
  -8  -5  12       16.98       18.28      1.32 o
  -7  -5  12        1.67        2.64      0.73 o
  -6  -5  12        0.01        0.09      0.56 o
  -5  -5  12        3.68        4.63      0.75 o
  -4  -5  12        0.48        0.51      0.83 o
  -3  -5  12       13.08       15.11      0.88 o
  -2  -5  12        0.09        0.04      0.35 o
  -1  -5  12        0.09       -0.20      0.35 o
   0  -5  12       14.96       16.08      1.11 o
   1  -5  12        5.58        5.29      0.69 o
   2  -5  12        1.38        1.98      0.73 o
   3  -5  12        0.01        1.38      0.77 o
   4  -5  12        7.31        8.61      1.21 o
   5  -5  12        0.13        0.13      1.04 o
  -9  -4  12       14.46       15.19      1.32 o
  -8  -4  12        0.04       -0.59      0.59 o
  -7  -4  12       14.04       15.10      1.20 o
  -6  -4  12        4.35        4.62      0.81 o
  -5  -4  12        0.91        0.69      0.46 o
  -4  -4  12        1.40        0.77      0.62 o
  -3  -4  12       12.02       12.71      0.85 o
  -2  -4  12       15.54       12.94      0.73 o
  -1  -4  12       16.90       16.10      0.80 o
   0  -4  12        2.62        2.39      0.47 o
   1  -4  12        0.01        0.17      0.45 o
   2  -4  12        0.11       -0.58      0.63 o
   3  -4  12        1.59        0.48      0.73 o
   4  -4  12        2.03        2.94      1.17 o
   5  -4  12        0.11        0.18      1.89 o
 -10  -3  12        0.00        1.32      1.12 o
  -9  -3  12        3.88        4.37      1.32 o
  -8  -3  12       24.12       26.42      1.65 o
  -7  -3  12        9.93        8.49      0.81 o
  -6  -3  12        0.32        0.96      0.51 o
  -5  -3  12       10.36        9.80      0.81 o
  -4  -3  12        0.39        0.51      0.48 o
  -3  -3  12       15.22       14.53      0.80 o
  -2  -3  12        2.55        4.15      0.48 o
  -1  -3  12        0.02        0.31      0.42 o
   0  -3  12        0.59        0.20      0.40 o
   1  -3  12        4.41        4.92      0.78 o
   2  -3  12        0.80        0.71      0.54 o
   3  -3  12        1.88        2.41      0.86 o
   4  -3  12        6.61        6.54      1.25 o
   5  -3  12        1.33        0.74      1.35 o
 -10  -2  12        2.01        3.02      1.39 o
  -9  -2  12        0.23        0.18      1.61 o
  -8  -2  12       10.23       11.11      2.17 o
  -7  -2  12        0.01        0.57      0.65 o
  -6  -2  12       28.34       26.71      1.28 o
  -5  -2  12        6.89        5.67      1.10 o
  -4  -2  12        8.46        7.90      0.77 o
  -3  -2  12        3.30        2.14      0.46 o
  -2  -2  12        2.22        2.31      0.73 o
  -1  -2  12        0.50        0.82      0.42 o
   0  -2  12        8.80        9.85      0.74 o
   1  -2  12        4.72        4.04      0.57 o
   2  -2  12        2.70        3.72      0.70 o
   3  -2  12        1.41        1.97      0.72 o
   4  -2  12        2.24        3.24      1.04 o
 -10  -1  12        1.20        0.33      1.12 o
  -9  -1  12        4.56        4.19      1.00 o
  -8  -1  12       10.10       10.31      1.66 o
  -7  -1  12        0.00       -0.08      0.63 o
  -6  -1  12        0.25       -0.52      0.52 o
  -5  -1  12        0.07        0.18      0.54 o
  -4  -1  12        2.81        3.20      0.63 o
  -3  -1  12        0.39        0.85      0.52 o
  -2  -1  12        0.22        0.63      0.44 o
  -1  -1  12        9.12        9.66      0.74 o
   0  -1  12        3.98        4.85      0.91 o
   1  -1  12        9.13       11.65      1.03 o
   2  -1  12        2.10        3.40      0.85 o
   3  -1  12       10.99       14.66      1.18 o
   4  -1  12        2.95        3.60      0.88 o
 -10   0  12        3.21        4.41      1.89 o
  -9   0  12        5.35        5.40      1.05 o
  -8   0  12        6.76        5.75      1.01 o
  -7   0  12        0.18       -0.33      0.62 o
  -6   0  12       10.85        9.42      2.26 o
  -5   0  12        8.91        8.02      0.83 o
  -4   0  12        0.64        0.65      0.54 o
  -3   0  12        0.12       -0.21      0.45 o
  -2   0  12       26.23       25.96      1.11 o
  -1   0  12        1.23        1.19      0.48 o
   0   0  12        2.29        1.21      0.64 o
   1   0  12        1.42        0.63      0.63 o
   2   0  12       23.35       27.29      1.52 o
   3   0  12        1.84        2.11      0.80 o
 -10   1  12        2.03        1.79      1.27 o
  -9   1  12        0.14       -0.38      0.72 o
  -8   1  12        4.55        3.78      0.94 o
  -7   1  12        0.27        0.40      0.67 o
  -6   1  12       31.41       34.23      1.52 o
  -5   1  12       11.74       12.97      0.99 o
  -4   1  12        0.90        1.31      0.60 o
  -3   1  12       12.93       16.40      1.11 o
  -2   1  12        3.71        5.03      0.76 o
  -1   1  12        6.35        8.34      2.02 o
   0   1  12        0.00        0.52      0.90 o
   1   1  12        4.44        5.24      0.97 o
   2   1  12        1.19        1.72      0.75 o
  -9   2  12        9.71       10.51      1.36 o
  -8   2  12        0.06        0.21      0.82 o
  -7   2  12       14.28       16.72      1.18 o
  -6   2  12        0.92       -0.18      1.23 o
  -5   2  12        3.29        3.47      0.74 o
  -4   2  12        3.93        4.42      0.75 o
  -3   2  12       10.78        9.88      0.95 o
  -2   2  12        0.05       -0.06      0.55 o
  -1   2  12        0.26       -0.53      0.54 o
   0   2  12        0.23        0.76      0.55 o
   1   2  12        0.24        0.19      0.58 o
   2   2  12        0.05       -0.23      0.65 o
  -9   3  12        1.05        0.82      0.86 o
  -8   3  12        1.44        2.87      0.77 o
  -7   3  12        2.31        2.82      0.99 o
  -6   3  12        0.94        2.55      0.76 o
  -5   3  12       22.88       21.04      1.30 o
  -4   3  12        0.79        0.42      0.64 o
  -3   3  12        0.47        0.21      1.00 o
  -2   3  12        2.03        1.61      0.69 o
  -1   3  12        0.48        0.81      0.56 o
   0   3  12        4.23        4.96      0.84 o
  -8   4  12        0.53        1.95      0.73 o
  -7   4  12        0.91        0.16      0.63 o
  -6   4  12        4.76        6.28      0.93 o
  -5   4  12        1.49        1.93      0.77 o
  -4   4  12        6.04        7.56      0.98 o
  -3   4  12        1.83        2.06      0.81 o
  -2   4  12        0.29       -0.17      0.68 o
  -1   4  12        3.11        2.31      0.82 o
  -6   5  12        0.25        0.22      0.84 o
  -5   5  12        0.27        0.05      0.70 o
  -4   5  12        1.05        1.20      0.97 o
  -3   5  12        0.62        2.91      1.39 o
  -3 -10  13        0.69        1.45      0.93 o
  -2 -10  13        2.87        3.10      1.09 o
  -1 -10  13        5.89        6.26      1.28 o
   0 -10  13        2.30        2.56      1.10 o
   1 -10  13        8.52        9.03      1.47 o
   2 -10  13        3.98        3.43      1.23 o
  -5  -9  13        0.47        0.15      0.89 o
  -4  -9  13        0.19       -0.28      0.76 o
  -3  -9  13        0.10        0.34      0.77 o
  -2  -9  13        1.94        1.17      0.86 o
  -1  -9  13       11.00       10.77      1.46 o
   0  -9  13        1.41        1.35      1.01 o
   1  -9  13       22.10       29.98      2.37 o
   2  -9  13        6.96        5.85      1.60 o
   3  -9  13        3.78        5.04      0.95 o
  -6  -8  13        0.08        1.32      0.97 o
  -5  -8  13       13.00       14.16      1.64 o
  -4  -8  13       12.45       13.06      1.51 o
  -3  -8  13        0.13       -0.36      0.72 o
  -2  -8  13        0.51        0.90      0.83 o
  -1  -8  13        3.80        3.77      0.69 o
   0  -8  13        0.01        0.59      0.89 o
   1  -8  13        5.95        5.31      0.86 o
   2  -8  13        0.06        0.26      0.66 o
   3  -8  13        1.07        0.84      0.77 o
  -7  -7  13       14.84       17.85      1.95 o
  -6  -7  13        0.51       -0.36      0.89 o
  -5  -7  13       21.89       25.68      2.11 o
  -4  -7  13        5.34        5.25      0.74 o
  -3  -7  13        0.51       -0.15      0.54 o
  -2  -7  13        7.08        6.64      0.91 o
  -1  -7  13       10.51       12.79      1.04 o
   0  -7  13        3.46        2.58      0.71 o
   1  -7  13        3.60        4.82      0.87 o
   2  -7  13        0.06        0.18      0.66 o
   3  -7  13        1.52        1.06      1.08 o
   4  -7  13        1.39        4.60      1.45 o
  -8  -6  13        0.19        0.04      1.12 o
  -7  -6  13        2.29        3.43      1.24 o
  -6  -6  13        0.02        0.60      0.65 o
  -5  -6  13        0.12       -0.47      0.54 o
  -4  -6  13        7.83        7.76      0.88 o
  -3  -6  13        0.30        0.20      0.58 o
  -2  -6  13       32.34       37.31      2.89 o
  -1  -6  13        7.27        8.25      0.92 o
   0  -6  13        0.23        0.11      0.58 o
   1  -6  13        0.40        0.10      0.51 o
   2  -6  13        0.99        0.27      0.70 o
   3  -6  13        2.85        1.37      0.87 o
   4  -6  13        0.42       -0.16      0.87 o
  -8  -5  13        0.04       -0.03      1.29 o
  -7  -5  13        0.38       -0.27      0.65 o
  -6  -5  13        0.36        0.06      0.63 o
  -5  -5  13        1.97        0.94      0.66 o
  -4  -5  13       24.41       26.63      1.51 o
  -3  -5  13        9.30       10.00      0.70 o
  -2  -5  13        7.62        8.45      0.66 o
  -1  -5  13        5.06        2.20      0.57 o
   0  -5  13        0.02       -0.41      0.47 o
   1  -5  13        0.18        0.25      0.66 o
   2  -5  13        1.07        0.70      0.80 o
   3  -5  13        4.10        5.93      1.86 o
   4  -5  13        1.13        0.37      0.84 o
  -9  -4  13        2.47        1.82      1.20 o
  -8  -4  13        0.90        0.42      0.76 o
  -7  -4  13       18.88       16.88      1.50 o
  -6  -4  13        0.04        0.58      0.63 o
  -5  -4  13        0.71        0.71      0.52 o
  -4  -4  13        0.17       -0.42      0.43 o
  -3  -4  13        0.78        1.15      0.47 o
  -2  -4  13        2.31        0.41      0.44 o
  -1  -4  13        0.87        0.21      0.43 o
   0  -4  13        0.01       -0.17      0.81 o
   1  -4  13        0.73        1.71      0.75 o
   2  -4  13        0.05        1.40      0.83 o
   3  -4  13        0.20       -0.28      0.74 o
   4  -4  13        2.88        3.91      1.57 o
  -9  -3  13        0.00       -0.80      0.99 o
  -8  -3  13        4.73        3.14      1.24 o
  -7  -3  13        1.67        0.96      0.71 o
  -6  -3  13        0.29        0.63      0.57 o
  -5  -3  13        2.91        1.96      0.78 o
  -4  -3  13        1.33        1.07      0.45 o
  -3  -3  13        7.83        6.41      0.64 o
  -2  -3  13       11.59       11.18      0.90 o
  -1  -3  13        0.61        0.98      0.51 o
   0  -3  13        0.03        0.63      0.54 o
   1  -3  13        0.78        0.63      0.58 o
   2  -3  13        0.02        0.75      0.82 o
   3  -3  13        1.52       -0.15      0.87 o
  -9  -2  13        0.36        0.95      1.21 o
  -8  -2  13        0.13        0.03      0.72 o
  -7  -2  13        0.02        0.32      0.70 o
  -6  -2  13        0.14        0.38      0.86 o
  -5  -2  13        4.85        3.87      0.87 o
  -4  -2  13        6.01        6.28      0.78 o
  -3  -2  13       43.47       46.91      1.87 o
  -2  -2  13       31.25       36.14      1.53 o
  -1  -2  13        0.01        0.09      0.52 o
   0  -2  13       12.33       11.66      1.00 o
   1  -2  13       20.69       24.50      1.37 o
   2  -2  13        5.41        6.88      0.92 o
   3  -2  13        1.06        3.45      1.09 o
  -9  -1  13        1.01        0.94      0.79 o
  -8  -1  13        7.33        7.54      1.14 o
  -7  -1  13        1.35        1.56      0.79 o
  -6  -1  13        0.84       -0.07      0.72 o
  -5  -1  13        4.28        4.20      0.72 o
  -4  -1  13        0.43       -0.46      0.46 o
  -3  -1  13        4.47        5.31      0.76 o
  -2  -1  13        0.46        1.36      0.60 o
  -1  -1  13        0.60        0.67      0.61 o
   0  -1  13       35.40       38.10      1.91 o
   1  -1  13        3.51        3.19      1.02 o
   2  -1  13        2.73        2.93      0.81 o
   3  -1  13        4.17        5.40      1.71 o
  -9   0  13        7.63        7.71      1.22 o
  -8   0  13       18.28       21.06      1.75 o
  -7   0  13        0.76        2.03      0.87 o
  -6   0  13        8.86        9.01      1.41 o
  -5   0  13        8.54        9.54      0.97 o
  -4   0  13        0.60        0.13      0.56 o
  -3   0  13        8.76       10.20      0.96 o
  -2   0  13        1.13        1.20      0.91 o
  -1   0  13        0.47       -0.28      0.62 o
   0   0  13        7.88        9.66      1.23 o
   1   0  13        0.80        1.94      0.77 o
   2   0  13        2.17        2.45      1.47 o
  -9   1  13        0.78        0.97      1.34 o
  -8   1  13       21.58       23.87      1.77 o
  -7   1  13        4.57        6.58      1.51 o
  -6   1  13       43.98       44.54      1.85 o
  -5   1  13       29.86       30.17      1.50 o
  -4   1  13        2.12        0.94      0.66 o
  -3   1  13        3.72        3.81      0.79 o
  -2   1  13        0.88        0.06      0.60 o
  -1   1  13        0.61       -0.10      0.64 o
   0   1  13        0.57        0.74      0.71 o
   1   1  13        0.03       -0.38      0.70 o
  -8   2  13       13.67       15.96      1.24 o
  -7   2  13        5.17        6.07      0.94 o
  -6   2  13       13.41       17.84      1.62 o
  -5   2  13        2.37        3.53      0.82 o
  -4   2  13        0.92        0.74      0.69 o
  -3   2  13        7.44        8.69      1.01 o
  -2   2  13       11.27       11.79      1.11 o
  -1   2  13        0.09        0.15      0.55 o
   0   2  13        1.23        1.83      0.75 o
  -7   3  13        2.46        2.59      0.84 o
  -6   3  13        0.50        1.04      0.78 o
  -5   3  13        7.99        6.76      0.99 o
  -4   3  13        0.03        0.06      0.90 o
  -3   3  13       16.25       19.29      1.36 o
  -2   3  13        2.70        3.32      0.90 o
  -5   4  13        0.01        1.25      1.39 o
  -3  -9  14        0.62        1.62      1.02 o
  -2  -9  14        5.27        7.00      1.35 o
  -1  -9  14       11.48       11.70      1.64 o
   0  -9  14        2.63        2.95      1.24 o
   1  -9  14        7.96       11.40      1.68 o
  -5  -8  14        0.00       -0.90      0.90 o
  -4  -8  14        0.63        0.91      1.00 o
  -3  -8  14        0.91        1.28      0.96 o
  -2  -8  14        3.06        2.63      1.10 o
  -1  -8  14        3.65        3.40      0.77 o
   0  -8  14        0.69        0.73      0.69 o
   1  -8  14        0.56        0.37      0.70 o
   2  -8  14        3.89        3.87      0.97 o
  -6  -7  14        0.28        0.42      0.98 o
  -5  -7  14        0.32       -0.10      0.90 o
  -4  -7  14       10.55        9.93      1.49 o
  -3  -7  14        0.63        0.05      0.60 o
  -2  -7  14        1.77        0.93      1.01 o
  -1  -7  14        0.23        0.92      0.86 o
   0  -7  14        2.68        2.76      0.81 o
   1  -7  14        0.71        0.02      0.67 o
   2  -7  14        3.83        3.56      1.29 o
  -7  -6  14        6.55        7.47      1.55 o
  -6  -6  14        2.16        2.53      0.89 o
  -5  -6  14        9.96        9.95      1.06 o
  -4  -6  14        6.28        6.50      1.64 o
  -3  -6  14        5.13        3.34      1.19 o
  -2  -6  14        2.75        2.21      0.75 o
  -1  -6  14        1.98        2.27      1.50 o
   0  -6  14        0.84        1.03      0.75 o
   1  -6  14        0.00       -0.79      0.90 o
   2  -6  14        0.00       -0.46      0.99 o
  -7  -5  14        0.00       -0.40      0.69 o
  -6  -5  14        1.42        0.95      0.72 o
  -5  -5  14        1.58        2.65      0.80 o
  -4  -5  14        1.65        2.46      0.82 o
  -3  -5  14        0.35        0.20      0.50 o
  -2  -5  14        0.57        1.53      0.59 o
  -1  -5  14        0.46        1.15      1.47 o
   0  -5  14        0.19        0.44      0.73 o
   1  -5  14        0.29        0.50      0.75 o
   2  -5  14        0.36        0.30      1.68 o
  -8  -4  14        3.74        3.08      1.29 o
  -7  -4  14        0.14        0.60      1.04 o
  -6  -4  14        0.18       -0.34      0.67 o
  -5  -4  14        0.81       -0.36      0.65 o
  -4  -4  14        6.36        7.66      0.69 o
  -3  -4  14        2.64        1.07      0.76 o
  -2  -4  14        1.15        1.04      0.59 o
  -1  -4  14        0.00        0.86      0.74 o
   0  -4  14        1.57        2.21      0.84 o
   1  -4  14        0.47        0.63      0.95 o
   2  -4  14        0.07        0.94      0.89 o
  -8  -3  14        0.17       -1.02      1.02 o
  -7  -3  14        0.07        0.15      1.05 o
  -6  -3  14        0.03        0.64      0.75 o
  -5  -3  14        7.34        8.85      0.88 o
  -4  -3  14        0.72        1.94      0.67 o
  -3  -3  14        0.90        0.80      0.73 o
  -2  -3  14        0.00       -0.47      0.53 o
  -1  -3  14        5.88        6.67      0.85 o
   0  -3  14        2.15        2.61      0.71 o
   1  -3  14        0.01        1.52      0.85 o
   2  -3  14       11.50       14.86      2.69 o
  -8  -2  14        0.48        0.81      0.77 o
  -7  -2  14        0.95        1.09      1.00 o
  -6  -2  14        1.65        2.25      1.08 o
  -5  -2  14        8.42       10.31      1.31 o
  -4  -2  14        1.32        1.11      0.64 o
  -3  -2  14        3.43        2.85      0.72 o
  -2  -2  14       13.63       13.29      1.09 o
  -1  -2  14        0.01        0.55      0.95 o
   0  -2  14        6.97        6.85      0.92 o
   1  -2  14       16.46       17.68      1.29 o
  -8  -1  14        0.40        0.91      1.03 o
  -7  -1  14        0.76       -0.27      0.76 o
  -6  -1  14        2.13        1.10      0.67 o
  -5  -1  14        2.29        1.12      0.80 o
  -4  -1  14        2.98        1.42      0.74 o
  -3  -1  14        1.77        0.06      0.59 o
  -2  -1  14       22.39       25.17      1.41 o
  -1  -1  14        0.00       -0.57      0.57 o
   0  -1  14        1.56        1.15      0.71 o
   1  -1  14        4.50        6.70      1.03 o
  -8   0  14       17.13       16.63      2.17 o
  -7   0  14        2.58        2.43      0.74 o
  -6   0  14        1.21        0.71      0.73 o
  -5   0  14        2.46        2.89      1.00 o
  -4   0  14        8.14        6.85      0.94 o
  -3   0  14        4.48        5.37      0.90 o
  -2   0  14       17.68       20.96      1.36 o
  -1   0  14        0.26        0.18      0.66 o
   0   0  14       13.45       16.09      1.31 o
  -7   1  14        0.12       -0.67      0.67 o
  -6   1  14        1.09        2.38      0.79 o
  -5   1  14        4.31        5.76      0.91 o
  -4   1  14        1.71        3.08      0.82 o
  -3   1  14        0.54        0.98      0.73 o
  -2   1  14        0.71        0.25      0.66 o
  -1   1  14        1.63        1.26      0.93 o
  -6   2  14        8.09        7.92      2.14 o
  -5   2  14       20.56       21.03      1.44 o
  -4   2  14        0.15        0.23      1.21 o
  -3   2  14        3.16        3.89      1.84 o
  -2  -8  15        0.38        0.17      1.05 o
  -1  -8  15        3.95        3.74      1.35 o
  -4  -7  15        0.51        1.33      1.14 o
  -3  -7  15        0.08       -0.64      0.64 o
  -2  -7  15        1.34        0.72      0.73 o
  -1  -7  15        0.64        1.42      0.80 o
   0  -7  15        0.02       -0.58      0.93 o
  -5  -6  15        0.00       -0.62      0.62 o
  -4  -6  15        0.17       -0.41      0.66 o
  -3  -6  15        0.11        1.10      1.70 o
  -2  -6  15        0.36       -0.26      0.66 o
  -1  -6  15        0.94        1.16      1.09 o
   0  -6  15        0.08        1.71      1.22 o
   1  -6  15        0.20       -0.58      1.11 o
  -6  -5  15        0.41        1.93      1.14 o
  -5  -5  15        0.00        0.21      1.02 o
  -4  -5  15        0.04       -0.05      1.00 o
  -3  -5  15        0.59        0.33      1.06 o
  -2  -5  15        0.16        2.12      1.11 o
  -1  -5  15        4.50        5.63      1.49 o
   0  -5  15        0.12        1.53      1.06 o
   1  -5  15        2.00        2.84      1.35 o
  -6  -4  15        0.35       -0.92      0.92 o
  -5  -4  15        1.69        0.62      0.77 o
  -4  -4  15        0.01       -1.24      1.24 o
  -3  -4  15        1.64        2.59      0.70 o
  -2  -4  15        0.40        1.57      1.02 o
  -1  -4  15        1.25        1.11      1.00 o
   0  -4  15        8.12        8.60      1.28 o
  -7  -3  15        0.73        1.05      1.24 o
  -6  -3  15        1.92        1.60      0.70 o
  -5  -3  15        0.04        0.42      0.62 o
  -4  -3  15        0.12        0.76      0.64 o
  -3  -3  15        1.39        0.94      0.65 o
  -2  -3  15        0.03        0.73      0.66 o
  -1  -3  15       11.44       16.19      1.22 o
   0  -3  15        0.00        1.12      0.86 o
  -7  -2  15        0.03       -0.10      1.15 o
  -6  -2  15        0.05        0.37      0.82 o
  -5  -2  15        1.71        1.03      0.66 o
  -4  -2  15        0.49        0.61      0.68 o
  -3  -2  15        0.08        0.23      0.81 o
  -2  -2  15        0.35        0.70      0.68 o
  -1  -2  15        0.02       -0.63      0.72 o
   0  -2  15        4.93        1.96      1.42 o
  -6  -1  15        0.64        1.12      0.70 o
  -5  -1  15        8.00        9.04      1.11 o
  -4  -1  15        3.11        2.72      0.77 o
  -3  -1  15        4.61        3.58      1.35 o
  -2  -1  15        3.67        3.96      0.87 o
  -1  -1  15        0.03        1.24      1.33 o
  -6   0  15        3.57        5.59      1.55 o
  -5   0  15        2.58        2.67      0.95 o
  -4   0  15        1.34        1.53      0.94 o
  -3   0  15        0.02       -0.19      0.89 o
 
